# Supplementary material for: The Analysis of Genes and Phytohormone Metabolic Pathways Associated with Leaf Shape Development in Liriodendron chinense via De Novo Transcriptome Sequencing
Source: Genes (Basel). 2018 Nov 27;9(12):577. doi: 10.3390/genes9120577 (PMC6316054; doi:10.3390/genes9120577)
Supplement: Supplementary file 1 [file genes-09-00577-s001.zip]

Archive with 5 entries (4 files):
- 10.genes-366719-supplementary/
- 10.genes-366719-supplementary/Table S1. All qRT-PCR primer sequences.docx
- 10.genes-366719-supplementary/Table S2. Annotation of candidate genes related to leaf development.docx
- 10.genes-366719-supplementary/Table S3. The list of DEGs.xlsx
- 10.genes-366719-supplementary/Table S4 The abbreviations.docx
