# Supplementary material for: The Analysis of Genes and Phytohormone Metabolic Pathways Associated with Leaf Shape Development in Liriodendron chinense via De Novo Transcriptome Sequencing
Source: Genes (Basel). 2018 Nov 27;9(12):577. doi: 10.3390/genes9120577 (PMC6316054; doi:10.3390/genes9120577)
Supplement: Supplementary file 1 [file genes-09-00577-s001.zip › 10.genes-366719-supplementary/Table S3. The list of DEGs.xlsx]

## Sheet: Sheet1
Table S3 The list of DEGs
GeneID	Up-Down-Regulation(Lcp7/Lcp2)	P-value	FDR	Nt-annotation	Swissprot-annotation	COG-Function-Description	ko_definition	GO-BiologicalProcess	GO-MolecularFunction	Go-CellularComponent
CL1015.Contig3_All	up	7.8377e-06	0.000607654	Liriodendron tulipifera clone BAC125P15 FLORICAULA/LEAFY-like protein, glycyl-tRNA synthetase-like protein, and VARIANT IN METHYLATION-like protein genes, complete cds; and integral membrane protein gene, partial cds	UDP-glycosyltransferase 88A1 OS=Arabidopsis thaliana GN=UGT88A1 PE=2 SV=1	--	isoflavone 7-O-glucosyltransferase [EC:2.4.1.170]	GO:0009813//flavonoid biosynthetic process;GO:0052696//flavonoid glucuronidation	GO:0080046//quercetin 4'-O-glucosyltransferase activity;GO:0080045//quercetin 3'-O-glucosyltransferase activity;GO:0080043//quercetin 3-O-glucosyltransferase activity;GO:0080044//quercetin 7-O-glucosyltransferase activity	GO:0016020//membrane;GO:0005634//nucleus;GO:0005829//cytosol
CL1022.Contig3_All	up	0.000668572	0.0221931	PREDICTED: Vitis vinifera vesicle-associated protein 2-2-like (LOC100247810), mRNA	Vesicle-associated protein 1-2 OS=Arabidopsis thaliana GN=PVA12 PE=1 SV=1	VAMP-associated protein involved in inositol metabolism	--	-	-	GO:0044464//cell part;GO:0044425//membrane part
CL1026.Contig1_All	up	0.000109466	0.00543136	Vitis vinifera contig VV78X265740.13, whole genome shotgun sequence	LRR receptor-like serine/threonine-protein kinase GSO1 OS=Arabidopsis thaliana GN=GSO1 PE=2 SV=1	Leucine-rich repeat (LRR) protein	LRR receptor-like serine/threonine-protein kinase FLS2 [EC:2.7.11.1]	-	-	-
CL105.Contig2_All	down	0.00109256	0.0324412	PREDICTED: Vitis vinifera uncharacterized LOC100255662 (LOC100255662), mRNA	Sulfated surface glycoprotein 185 OS=Volvox carteri PE=1 SV=1	ATPases involved in chromosome partitioning	serine/threonine-protein kinase ATR [EC:2.7.11.1]	-	-	-
CL105.Contig4_All	down	0.000180841	0.00808456	Zea mays PCO129185 mRNA sequence	--	--	--	-	-	-
CL1059.Contig1_All	up	5.75242e-07	6.91441e-05	--	Cytochrome P450 76C4 OS=Arabidopsis thaliana GN=CYP76C4 PE=3 SV=1	Cytochrome P450	beta-amyrin 24-hydroxylase [EC:1.14.99.43]	-	-	-
CL1059.Contig3_All	up	5.27009e-08	8.59703e-06	PREDICTED: Vitis vinifera cyclin-P3-1-like, transcript variant 1 (LOC100254595), mRNA	Geraniol 8-hydroxylase OS=Catharanthus roseus GN=CYP76B6 PE=1 SV=1	Cytochrome P450	[EC:1.14.-.-]	-	-	-
CL1065.Contig1_All	down	0.000348654	0.0134568	PREDICTED: Vitis vinifera novel plant SNARE 11-like (LOC100259220), mRNA	Novel plant SNARE 11 OS=Arabidopsis thaliana GN=NPSN11 PE=1 SV=2	--	novel plant SNARE	GO:0000911//cytokinesis by cell plate formation;GO:0042147//retrograde transport, endosome to Golgi;GO:0006623//protein targeting to vacuole;GO:0048280//vesicle fusion with Golgi apparatus;GO:0006891//intra-Golgi vesicle-mediated transport;GO:0006896//Golgi to vacuole transport;GO:0006888//ER to Golgi vesicle-mediated transport	GO:0008565//protein transporter activity;GO:0000149//SNARE binding;GO:0005484//SNAP receptor activity	GO:0005829//cytosol;GO:0016021//integral to membrane;GO:0012507//ER to Golgi transport vesicle membrane;GO:0009504//cell plate;GO:0031902//late endosome membrane;GO:0005789//endoplasmic reticulum membrane;GO:0031201//SNARE complex;GO:0005794//Golgi apparatus;GO:0005886//plasma membrane
CL1070.Contig1_All	down	6.0557e-06	0.000488311	--	--	--	--	-	-	-
CL1071.Contig6_All	down	1.77941e-05	0.00121153	PREDICTED: Vitis vinifera tubulin beta-1 chain-like (LOC100260443), mRNA	Tubulin beta-8 chain OS=Arabidopsis thaliana GN=TUBB8 PE=2 SV=2	Tubulin	tubulin beta	GO:0007017//microtubule-based process;GO:0009651//response to salt stress	GO:0005200//structural constituent of cytoskeleton;GO:0005525//GTP binding;GO:0005515//protein binding;GO:0003924//GTPase activity	GO:0045298//tubulin complex;GO:0005794//Golgi apparatus;GO:0016020//membrane;GO:0005874//microtubule
CL1099.Contig1_All	up	0.00168395	0.044808	Capsicum annuum RING-finger protein (RFP1) mRNA, complete cds	E3 ubiquitin-protein ligase RGLG1 OS=Arabidopsis thaliana GN=RGLG1 PE=1 SV=1	--	--	-	GO:0008270//zinc ion binding;GO:0016874//ligase activity	GO:0016021//integral to membrane
CL1099.Contig2_All	up	0.00126208	0.0363144	PREDICTED: Vitis vinifera E3 ubiquitin-protein ligase RGLG2-like (LOC100247388), mRNA	E3 ubiquitin-protein ligase RGLG2 OS=Arabidopsis thaliana GN=RGLG2 PE=1 SV=1	--	--	-	GO:0008270//zinc ion binding;GO:0016874//ligase activity	GO:0016021//integral to membrane
CL110.Contig1_All	down	0.000741211	0.023948	Medicago truncatula chromosome 8 clone mth2-38m20, complete sequence	B3 domain-containing protein Os05g0481400 OS=Oryza sativa subsp. japonica GN=Os05g0481400 PE=2 SV=1	--	--	-	-	-
CL110.Contig2_All	down	0.000435627	0.0160023	Medicago truncatula chromosome 8 clone mth2-38m20, complete sequence	B3 domain-containing protein Os05g0481400 OS=Oryza sativa subsp. japonica GN=Os05g0481400 PE=2 SV=1	--	--	GO:0006355//regulation of transcription, DNA-dependent	GO:0003700//sequence-specific DNA binding transcription factor activity;GO:0003677//DNA binding	GO:0005634//nucleus
CL1102.Contig2_All	up	0.000146453	0.00687806	PREDICTED: Vitis vinifera UDP-glycosyltransferase 85A3-like, transcript variant 2 (LOC100260591), mRNA	UDP-glycosyltransferase 85A3 OS=Arabidopsis thaliana GN=UGT85A3 PE=2 SV=2	--	cyanohydrin beta-glucosyltransferase [EC:2.4.1.85]	GO:0009813//flavonoid biosynthetic process;GO:0052696//flavonoid glucuronidation	GO:0080043//quercetin 3-O-glucosyltransferase activity;GO:0080044//quercetin 7-O-glucosyltransferase activity	GO:0043231//intracellular membrane-bounded organelle
CL111.Contig3_All	down	0.00152905	0.0417565	Chimonanthus praecox alpha-galactosidase mRNA, complete cds	Alpha-galactosidase OS=Coffea arabica PE=1 SV=1	--	alpha-galactosidase [EC:3.2.1.22]	GO:0071555//cell wall organization;GO:0046477//glycosylceramide catabolic process;GO:0009311//oligosaccharide metabolic process;GO:0016139//glycoside catabolic process	GO:0052692//raffinose alpha-galactosidase activity	GO:0005737//cytoplasm;GO:0009505//plant-type cell wall;GO:0048046//apoplast
CL1129.Contig2_All	up	1.28191e-05	0.000926461	Lycoris aurea mutant type III chlorophyll a/b-binding protein mRNA, complete cds	Chlorophyll a-b binding protein 8, chloroplastic OS=Solanum lycopersicum GN=CAB8 PE=3 SV=1	--	light-harvesting complex I chlorophyll a/b binding protein 3	GO:0009416//response to light stimulus;GO:0018298//protein-chromophore linkage;GO:0009768//photosynthesis, light harvesting in photosystem I	GO:0016168//chlorophyll binding;GO:0046872//metal ion binding;GO:0031409//pigment binding	GO:0016021//integral to membrane;GO:0009522//photosystem I;GO:0009941//chloroplast envelope;GO:0009535//chloroplast thylakoid membrane;GO:0009523//photosystem II;GO:0010287//plastoglobule
CL1134.Contig1_All	up	0.000305634	0.0121363	--	--	--	--	-	-	-
CL1139.Contig2_All	up	1.23026e-05	0.00089807	--	--	--	--	-	-	-
CL1141.Contig1_All	down	0.00153383	0.0417893	PREDICTED: Vitis vinifera anaphase-promoting complex subunit 8-like (LOC100247356), mRNA	Anaphase-promoting complex subunit 8 OS=Arabidopsis thaliana GN=APC8 PE=1 SV=1	--	anaphase-promoting complex subunit 8	GO:0051301//cell division;GO:0030071//regulation of mitotic metaphase/anaphase transition	-	GO:0005680//anaphase-promoting complex
CL1167.Contig1_All	down	1.7653e-06	0.00017457	Phyllostachys edulis cDNA clone: bphylf046e18, full insert sequence	3-ketoacyl-CoA synthase 10 OS=Arabidopsis thaliana GN=FDH PE=1 SV=2	Predicted naringenin-chalcone synthase	3-ketoacyl-CoA synthase [EC:2.3.1.-]	GO:0006633//fatty acid biosynthetic process	GO:0016747//transferase activity, transferring acyl groups other than amino-acyl groups	GO:0016021//integral to membrane;GO:0005783//endoplasmic reticulum
CL1195.Contig1_All	up	3.31473e-05	0.00203987	--	--	--	--	-	-	-
CL1204.Contig6_All	down	6.95859e-14	3.80973e-11	Liriodendron tulipifera clone BAC125P15 FLORICAULA/LEAFY-like protein, glycyl-tRNA synthetase-like protein, and VARIANT IN METHYLATION-like protein genes, complete cds; and integral membrane protein gene, partial cds	--	--	--	-	-	-
CL1208.Contig1_All	up	0.000835683	0.0261913	Phyllostachys edulis cDNA clone: bphylf056n01, full insert sequence	Protein ECERIFERUM 3 OS=Arabidopsis thaliana GN=CER3 PE=1 SV=1	--	aldehyde decarbonylase [EC:4.1.99.5]	GO:0006633//fatty acid biosynthetic process;GO:0046184;GO:0043447//alkane biosynthetic process;GO:0055114//oxidation-reduction process	GO:0016491//oxidoreductase activity;GO:0005506//iron ion binding	GO:0016021//integral to membrane
CL1208.Contig2_All	down	2.50475e-06	0.000233076	PREDICTED: Fragaria vesca subsp. vesca protein ECERIFERUM 3-like (LOC101299442), mRNA	Protein ECERIFERUM 3 OS=Arabidopsis thaliana GN=CER3 PE=1 SV=1	Sterol desaturase	aldehyde decarbonylase [EC:4.1.99.5]	GO:0043447//alkane biosynthetic process;GO:0010025//wax biosynthetic process;GO:0006633//fatty acid biosynthetic process;GO:0055114//oxidation-reduction process;GO:0048235//pollen sperm cell differentiation;GO:0006723//cuticle hydrocarbon biosynthetic process	GO:0016491//oxidoreductase activity;GO:0005506//iron ion binding	GO:0016021//integral to membrane;GO:0005789//endoplasmic reticulum membrane;GO:0005886//plasma membrane
CL1237.Contig1_All	down	0.000269769	0.0110299	PREDICTED: Vitis vinifera protein argonaute 10-like (LOC100244311), mRNA	Protein argonaute 10 OS=Arabidopsis thaliana GN=AGO10 PE=2 SV=1	--	argonaute	GO:0006413//translational initiation;GO:0035019//somatic stem cell maintenance;GO:0006417//regulation of translation;GO:0006355//regulation of transcription, DNA-dependent;GO:0031047//gene silencing by RNA;GO:0010586//miRNA metabolic process;GO:0048366//leaf development;GO:1902183;GO:0051607//defense response to virus	GO:0003743//translation initiation factor activity;GO:0035198//miRNA binding	GO:0030529//ribonucleoprotein complex;GO:0005737//cytoplasm
CL1237.Contig2_All	down	0.000414811	0.0153465	PREDICTED: Vitis vinifera protein argonaute 10-like (LOC100244311), mRNA	Protein argonaute 10 OS=Arabidopsis thaliana GN=AGO10 PE=2 SV=1	--	argonaute	GO:0006413//translational initiation;GO:0035019//somatic stem cell maintenance;GO:0006417//regulation of translation;GO:0006355//regulation of transcription, DNA-dependent;GO:0031047//gene silencing by RNA;GO:0010586//miRNA metabolic process;GO:0048366//leaf development;GO:1902183;GO:0051607//defense response to virus	GO:0003743//translation initiation factor activity;GO:0035198//miRNA binding	GO:0030529//ribonucleoprotein complex;GO:0005737//cytoplasm
CL1237.Contig3_All	down	1.92451e-06	0.000187371	PREDICTED: Vitis vinifera protein argonaute 10-like (LOC100244311), mRNA	Protein argonaute 10 OS=Arabidopsis thaliana GN=AGO10 PE=2 SV=1	--	argonaute	GO:0006413//translational initiation;GO:0035019//somatic stem cell maintenance;GO:0006417//regulation of translation;GO:0006355//regulation of transcription, DNA-dependent;GO:0031047//gene silencing by RNA;GO:0010586//miRNA metabolic process;GO:0048366//leaf development;GO:1902183;GO:0051607//defense response to virus	GO:0003743//translation initiation factor activity;GO:0035198//miRNA binding	GO:0030529//ribonucleoprotein complex;GO:0005737//cytoplasm
CL1237.Contig4_All	down	8.81327e-05	0.00452745	PREDICTED: Vitis vinifera protein argonaute 10-like (LOC100244311), mRNA	Protein argonaute 10 OS=Arabidopsis thaliana GN=AGO10 PE=2 SV=1	--	argonaute	GO:0006413//translational initiation;GO:0035019//somatic stem cell maintenance;GO:0006417//regulation of translation;GO:0006355//regulation of transcription, DNA-dependent;GO:0031047//gene silencing by RNA;GO:0010586//miRNA metabolic process;GO:0048366//leaf development;GO:1902183;GO:0051607//defense response to virus	GO:0003743//translation initiation factor activity;GO:0035198//miRNA binding	GO:0030529//ribonucleoprotein complex;GO:0005737//cytoplasm
CL125.Contig10_All	down	5.05354e-06	0.000420776	Liriodendron tulipifera isolate Ltu115C17 cinnamyl alcohol dehydrogenase (CAD) gene, complete cds	--	--	PhnP protein	-	GO:0016787//hydrolase activity	-
CL125.Contig3_All	down	5.44968e-05	0.00305905	Liriodendron tulipifera isolate Ltu115C17 cinnamyl alcohol dehydrogenase (CAD) gene, complete cds	--	--	PhnP protein	-	GO:0016787//hydrolase activity	-
CL125.Contig4_All	down	0.00143567	0.039985	Liriodendron tulipifera isolate Ltu115C17 cinnamyl alcohol dehydrogenase (CAD) gene, complete cds	--	--	PhnP protein	-	GO:0016787//hydrolase activity	-
CL125.Contig5_All	down	0.0014429	0.0400747	Liriodendron tulipifera isolate Ltu115C17 cinnamyl alcohol dehydrogenase (CAD) gene, complete cds	--	--	PhnP protein	-	GO:0016787//hydrolase activity	-
CL125.Contig6_All	down	0.000166653	0.00763384	Liriodendron tulipifera isolate Ltu115C17 cinnamyl alcohol dehydrogenase (CAD) gene, complete cds	--	--	PhnP protein	-	GO:0016787//hydrolase activity	-
CL125.Contig7_All	down	0.000559741	0.0193939	Liriodendron tulipifera isolate Ltu115C17 cinnamyl alcohol dehydrogenase (CAD) gene, complete cds	--	--	PhnP protein	-	GO:0016787//hydrolase activity	-
CL125.Contig9_All	down	0.000962674	0.0292695	Liriodendron tulipifera isolate Ltu115C17 cinnamyl alcohol dehydrogenase (CAD) gene, complete cds	--	--	PhnP protein	-	GO:0016787//hydrolase activity	-
CL1270.Contig1_All	up	1.2841e-14	8.08205e-12	PREDICTED: Glycine max cytochrome P450 734A1-like (LOC100780027), mRNA	Cytochrome P450 734A1 OS=Arabidopsis thaliana GN=CYP734A1 PE=2 SV=1	Cytochrome P450	cytochrome P450, family 734, subfamily A, polypeptide 1 (PHYB activation tagged suppressor 1) [EC:1.14.-.-]	GO:0010268//brassinosteroid homeostasis;GO:0016131//brassinosteroid metabolic process;GO:0009741//response to brassinosteroid stimulus;GO:0040008//regulation of growth;GO:0009416//response to light stimulus;GO:0055114//oxidation-reduction process	GO:0050616;GO:0005506//iron ion binding;GO:0020037//heme binding;GO:0016705//oxidoreductase activity, acting on paired donors, with incorporation or reduction of molecular oxygen;GO:0008395//steroid hydroxylase activity;GO:0019825//oxygen binding	GO:0016021//integral to membrane
CL1273.Contig3_All	up	1.45854e-05	0.00103265	--	--	--	--	-	-	-
CL1274.Contig2_All	up	0.000655244	0.021887	PREDICTED: Vitis vinifera UDP-arabinose 4-epimerase 1-like (LOC100259390), mRNA	UDP-arabinose 4-epimerase 1 OS=Arabidopsis thaliana GN=MUR4 PE=1 SV=1	UDP-glucose 4-epimerase	UDP-arabinose 4-epimerase [EC:5.1.3.5]	GO:0033358;GO:0006012//galactose metabolic process;GO:0045227//capsule polysaccharide biosynthetic process;GO:0009832//plant-type cell wall biogenesis;GO:0019567//arabinose biosynthetic process	GO:0050373//UDP-arabinose 4-epimerase activity;GO:0003978//UDP-glucose 4-epimerase activity	GO:0016021//integral to membrane;GO:0032580//Golgi cisterna membrane
CL1296.Contig1_All	up	6.99465e-05	0.00376754	--	--	--	--	GO:0055074//calcium ion homeostasis	GO:0005432//calcium:sodium antiporter activity;GO:0005509//calcium ion binding	-
CL1296.Contig2_All	up	6.54839e-05	0.00356319	PREDICTED: Brachypodium distachyon uncharacterized LOC100833492 (LOC100833492), mRNA	--	Ca2+/Na+ antiporter	--	GO:0055074//calcium ion homeostasis;GO:0035725//sodium ion transmembrane transport	GO:0005432//calcium:sodium antiporter activity;GO:0005509//calcium ion binding	GO:0016021//integral to membrane
CL1296.Contig3_All	up	7.12633e-05	0.00381789	PREDICTED: Brachypodium distachyon uncharacterized LOC100833492 (LOC100833492), mRNA	--	--	--	GO:0055074//calcium ion homeostasis;GO:0055085//transmembrane transport	GO:0005432//calcium:sodium antiporter activity;GO:0005509//calcium ion binding	GO:0016020//membrane
CL131.Contig1_All	up	0.00176082	0.046268	Liriodendron tulipifera clone BAC125P15 FLORICAULA/LEAFY-like protein, glycyl-tRNA synthetase-like protein, and VARIANT IN METHYLATION-like protein genes, complete cds; and integral membrane protein gene, partial cds	--	--	--	-	-	-
CL131.Contig3_All	up	0.000207076	0.00898599	Liriodendron tulipifera clone BAC92I22 FLORICAULA/LEAFY-like protein gene, partial cds; glycyl-tRNA synthetase-like protein and VARIANT IN METHYLATION-like protein genes, complete cds; and integral membrane protein gene, partial cds	--	--	--	-	-	-
CL131.Contig4_All	up	1.59753e-06	0.000161435	--	Auxin-repressed 12.5 kDa protein OS=Fragaria ananassa PE=2 SV=1	--	--	-	-	-
CL1315.Contig3_All	up	6.61008e-05	0.00358699	PREDICTED: Vitis vinifera uncharacterized LOC100253823 (LOC100253823), mRNA	--	--	--	GO:0006999//nuclear pore organization;GO:0000059//protein import into nucleus, docking	GO:0017056//structural constituent of nuclear pore	GO:0044611//nuclear pore inner ring
CL1315.Contig7_All	up	0.00135697	0.0383138	PREDICTED: Vitis vinifera uncharacterized LOC100253823 (LOC100253823), mRNA	--	--	--	GO:0006999//nuclear pore organization;GO:0000059//protein import into nucleus, docking	GO:0017056//structural constituent of nuclear pore	GO:0044611//nuclear pore inner ring
CL1328.Contig2_All	down	0.00136218	0.038364	--	--	--	--	-	-	-
CL1331.Contig6_All	up	3.90477e-05	0.00233798	PREDICTED: Vitis vinifera GTP-binding nuclear protein Ran-3-like (LOC100250818), mRNA	GTP-binding nuclear protein Ran-A1 OS=Nicotiana tabacum GN=RAN-A1 PE=2 SV=1	GTPase SAR1 and related small G proteins	GTP-binding nuclear protein Ran	GO:0006913//nucleocytoplasmic transport;GO:0006886//intracellular protein transport;GO:0007264//small GTPase mediated signal transduction	GO:0005525//GTP binding;GO:0003924//GTPase activity	GO:0005634//nucleus
CL1352.Contig1_All	up	2.01856e-05	0.00135077	PREDICTED: Vitis vinifera cytokinin riboside 5'-monophosphate phosphoribohydrolase LOG8-like (LOC100266322), mRNA	Cytokinin riboside 5'-monophosphate phosphoribohydrolase LOG8 OS=Arabidopsis thaliana GN=LOG8 PE=1 SV=1	Predicted Rossmann fold nucleotide-binding protein		GO:0009691//cytokinin biosynthetic process	GO:0043733;GO:0017065//single-strand selective uracil DNA N-glycosylase activity;GO:0070694//deoxyribonucleoside 5'-monophosphate N-glycosidase activity;GO:0016829//lyase activity;GO:0070635//nicotinamide riboside hydrolase activity;GO:0070636//nicotinic acid riboside hydrolase activity;GO:0042803//protein homodimerization activity;GO:0000701//purine-specific mismatch base pair DNA N-glycosylase …	GO:0005634//nucleus;GO:0005829//cytosol
CL1352.Contig2_All	up	0.00136003	0.0383462	PREDICTED: Vitis vinifera cytokinin riboside 5'-monophosphate phosphoribohydrolase LOG8-like (LOC100266322), mRNA	Probable cytokinin riboside 5'-monophosphate phosphoribohydrolase LOGL1 OS=Oryza sativa subsp. japonica GN=LOGL1 PE=2 SV=1	Predicted Rossmann fold nucleotide-binding protein		GO:0009691//cytokinin biosynthetic process	GO:0016799//hydrolase activity, hydrolyzing N-glycosyl compounds;GO:0016829//lyase activity	GO:0005634//nucleus;GO:0005829//cytosol
CL1362.Contig1_All	down	6.59896e-05	0.00358582	Populus trichocarpa clone POP038-D19, complete sequence	--	--	--	-	-	-
CL1377.Contig6_All	down	0.000432897	0.0159093	PREDICTED: Vitis vinifera ribonucleoside-diphosphate reductase large subunit-like (LOC100261117), mRNA	Ribonucleoside-diphosphate reductase large subunit OS=Arabidopsis thaliana GN=RNR1 PE=1 SV=1	Ribonucleotide reductase, alpha subunit	ribonucleoside-diphosphate reductase subunit M1 [EC:1.17.4.1]	GO:0055114//oxidation-reduction process;GO:0009263//deoxyribonucleotide biosynthetic process;GO:0006260//DNA replication	GO:0005524//ATP binding;GO:0004748//ribonucleoside-diphosphate reductase activity, thioredoxin disulfide as acceptor	GO:0005971//ribonucleoside-diphosphate reductase complex
CL1383.Contig1_All	up	0.000184048	0.0081995	PREDICTED: Vitis vinifera probable indole-3-acetic acid-amido synthetase GH3.1-like (LOC100250868), mRNA	Probable indole-3-acetic acid-amido synthetase GH3.1 OS=Arabidopsis thaliana GN=GH3.1 PE=2 SV=1	--	auxin responsive GH3 gene family	-	-	-
CL1383.Contig2_All	up	3.1612e-11	1.17527e-08	PREDICTED: Vitis vinifera probable indole-3-acetic acid-amido synthetase GH3.1-like (LOC100250741), mRNA	Probable indole-3-acetic acid-amido synthetase GH3.1 OS=Arabidopsis thaliana GN=GH3.1 PE=2 SV=1	--	auxin responsive GH3 gene family	-	-	-
CL1392.Contig2_All	down	0.000535952	0.0188238	PREDICTED: Vitis vinifera cyclin-A2-4-like (LOC100254892), mRNA	Cyclin-A2-1 OS=Oryza sativa subsp. japonica GN=CYCA2-1 PE=2 SV=1	Cyclin	cyclin A	-	-	-
CL1392.Contig3_All	down	0.000168842	0.0076997	PREDICTED: Vitis vinifera cyclin-A2-4-like (LOC100254892), mRNA	Cyclin-A2-1 OS=Oryza sativa subsp. japonica GN=CYCA2-1 PE=2 SV=1	Cyclin	cyclin A	-	-	-
CL140.Contig10_All	down	0.000801788	0.0254391	PREDICTED: Vitis vinifera uncharacterized LOC100250662 (LOC100250662), mRNA	Splicing factor U2af large subunit A OS=Triticum aestivum GN=U2AF65A PE=2 SV=1	RNA-binding proteins (RRM domain)	RNA-binding protein 5/10	-	GO:0046872//metal ion binding;GO:0097159//organic cyclic compound binding;GO:1901363	-
CL140.Contig13_All	down	0.00108272	0.0322567	PREDICTED: Vitis vinifera uncharacterized LOC100250662 (LOC100250662), mRNA	Splicing factor U2af large subunit B OS=Arabidopsis thaliana GN=U2AF65B PE=2 SV=2	RNA-binding proteins (RRM domain)	RNA-binding protein 5/10	GO:0043484//regulation of RNA splicing;GO:0000398//mRNA splicing, via spliceosome	GO:0003676//nucleic acid binding;GO:0005515//protein binding;GO:0008270//zinc ion binding;GO:0000166//nucleotide binding	GO:0005634//nucleus
CL140.Contig1_All	down	0.00120026	0.0349509	PREDICTED: Vitis vinifera uncharacterized LOC100250662 (LOC100250662), mRNA	Splicing factor U2af large subunit B OS=Arabidopsis thaliana GN=U2AF65B PE=2 SV=2	RNA-binding proteins (RRM domain)	RNA-binding protein 5/10	GO:0043484//regulation of RNA splicing;GO:0000398//mRNA splicing, via spliceosome	GO:0003676//nucleic acid binding;GO:0005515//protein binding;GO:0008270//zinc ion binding;GO:0000166//nucleotide binding	GO:0005634//nucleus
CL140.Contig22_All	down	0.00182217	0.0475209	PREDICTED: Vitis vinifera uncharacterized LOC100250662 (LOC100250662), mRNA	Splicing factor U2af large subunit B OS=Arabidopsis thaliana GN=U2AF65B PE=2 SV=2	RNA-binding proteins (RRM domain)	RNA-binding protein 5/10	GO:0043484//regulation of RNA splicing;GO:0000398//mRNA splicing, via spliceosome	GO:0003676//nucleic acid binding;GO:0005515//protein binding;GO:0008270//zinc ion binding;GO:0000166//nucleotide binding	GO:0005634//nucleus
CL140.Contig28_All	down	0.00182217	0.0475209	PREDICTED: Vitis vinifera uncharacterized LOC100250662 (LOC100250662), mRNA	Splicing factor U2af large subunit B OS=Arabidopsis thaliana GN=U2AF65B PE=2 SV=2	RNA-binding proteins (RRM domain)	RNA-binding protein 5/10	GO:0043484//regulation of RNA splicing;GO:0000398//mRNA splicing, via spliceosome	GO:0003676//nucleic acid binding;GO:0005515//protein binding;GO:0008270//zinc ion binding;GO:0000166//nucleotide binding	GO:0005634//nucleus
CL140.Contig34_All	down	0.00182217	0.0475209	PREDICTED: Fragaria vesca subsp. vesca uncharacterized LOC101301612 (LOC101301612), mRNA	Splicing factor U2af large subunit A OS=Triticum aestivum GN=U2AF65A PE=2 SV=1	RNA-binding proteins (RRM domain)	RNA-binding protein 5/10	-	GO:0046872//metal ion binding;GO:0097159//organic cyclic compound binding;GO:1901363	-
CL140.Contig36_All	down	0.00182217	0.0475209	PREDICTED: Fragaria vesca subsp. vesca uncharacterized LOC101301612 (LOC101301612), mRNA	Splicing factor U2af large subunit A OS=Triticum aestivum GN=U2AF65A PE=2 SV=1	RNA-binding proteins (RRM domain)	RNA-binding protein 5/10	-	GO:0046872//metal ion binding;GO:0097159//organic cyclic compound binding;GO:1901363	-
CL140.Contig43_All	down	0.00182217	0.0475209	PREDICTED: Vitis vinifera uncharacterized LOC100250662 (LOC100250662), mRNA	Splicing factor U2af large subunit B OS=Arabidopsis thaliana GN=U2AF65B PE=2 SV=2	RNA-binding proteins (RRM domain)	RNA-binding protein 5/10	GO:0043484//regulation of RNA splicing;GO:0000398//mRNA splicing, via spliceosome	GO:0003676//nucleic acid binding;GO:0005515//protein binding;GO:0008270//zinc ion binding;GO:0000166//nucleotide binding	GO:0005634//nucleus
CL140.Contig49_All	down	0.0018936	0.0488362	PREDICTED: Vitis vinifera uncharacterized LOC100250662 (LOC100250662), mRNA	Splicing factor U2af large subunit A OS=Triticum aestivum GN=U2AF65A PE=2 SV=1	RNA-binding proteins (RRM domain)	RNA-binding protein 5/10	-	GO:0008270//zinc ion binding;GO:0003676//nucleic acid binding;GO:0000166//nucleotide binding	-
CL140.Contig4_All	down	0.000801788	0.0254391	PREDICTED: Vitis vinifera uncharacterized LOC100250662 (LOC100250662), mRNA	Splicing factor U2af large subunit B OS=Arabidopsis thaliana GN=U2AF65B PE=2 SV=2	RNA-binding proteins (RRM domain)	RNA-binding protein 5/10	-	GO:0008270//zinc ion binding;GO:0003676//nucleic acid binding;GO:0000166//nucleotide binding	-
CL140.Contig56_All	down	0.00131088	0.037362	PREDICTED: Fragaria vesca subsp. vesca uncharacterized LOC101301612 (LOC101301612), mRNA	Splicing factor U2af large subunit A OS=Triticum aestivum GN=U2AF65A PE=2 SV=1	RNA-binding proteins (RRM domain)	RNA-binding protein 5/10	GO:0043484//regulation of RNA splicing;GO:0000398//mRNA splicing, via spliceosome	GO:0046872//metal ion binding;GO:0003676//nucleic acid binding;GO:0005515//protein binding	GO:0005634//nucleus
CL140.Contig57_All	down	0.00131088	0.037362	PREDICTED: Vitis vinifera uncharacterized LOC100250662 (LOC100250662), mRNA	Splicing factor U2af large subunit A OS=Triticum aestivum GN=U2AF65A PE=2 SV=1	RNA-binding proteins (RRM domain)	RNA-binding protein 5/10	-	GO:0008270//zinc ion binding;GO:0003676//nucleic acid binding;GO:0000166//nucleotide binding	-
CL140.Contig5_All	down	0.000801788	0.0254391	PREDICTED: Vitis vinifera uncharacterized LOC100250662 (LOC100250662), mRNA	Splicing factor U2af large subunit B OS=Arabidopsis thaliana GN=U2AF65B PE=2 SV=2	RNA-binding proteins (RRM domain)	RNA-binding protein 5/10	-	GO:0008270//zinc ion binding;GO:0003676//nucleic acid binding;GO:0000166//nucleotide binding	-
CL140.Contig9_All	down	0.00120026	0.0349509	PREDICTED: Vitis vinifera uncharacterized LOC100250662 (LOC100250662), mRNA	Splicing factor U2af large subunit A OS=Triticum aestivum GN=U2AF65A PE=2 SV=1	RNA-binding proteins (RRM domain)	RNA-binding protein 5/10	-	GO:0046872//metal ion binding;GO:0097159//organic cyclic compound binding;GO:1901363	-
CL1407.Contig1_All	up	2.76195e-12	1.19984e-09	Populus trichocarpa clone POP015-I11, complete sequence	Probable nitrite transporter At1g68570 OS=Arabidopsis thaliana GN=At1g68570 PE=2 SV=1	Dipeptide/tripeptide permease	solute carrier family 15 (peptide/histidine transporter), member 3/4	GO:0010336;GO:0006857//oligopeptide transport;GO:0042128//nitrate assimilation	GO:0005215//transporter activity	GO:0005886//plasma membrane;GO:0016021//integral to membrane
CL1440.Contig10_All	down	0.00179681	0.0471054	PREDICTED: Vitis vinifera microtubule-associated protein SPIRAL2-like (LOC100253606), mRNA	Microtubule-associated protein TORTIFOLIA1 OS=Arabidopsis thaliana GN=TOR1 PE=1 SV=2	U2 snRNP spliceosome subunit	splicing factor 3B subunit 1	-	-	GO:0044424//intracellular part
CL1440.Contig11_All	down	1.57378e-05	0.00109579	PREDICTED: Vitis vinifera microtubule-associated protein SPIRAL2-like (LOC100253606), mRNA	Microtubule-associated protein TORTIFOLIA1 OS=Arabidopsis thaliana GN=TOR1 PE=1 SV=2	U2 snRNP spliceosome subunit	--	-	-	GO:0044424//intracellular part
CL1440.Contig13_All	down	0.000988279	0.0299114	PREDICTED: Vitis vinifera microtubule-associated protein SPIRAL2-like (LOC100253606), mRNA	Microtubule-associated protein TORTIFOLIA1 OS=Arabidopsis thaliana GN=TOR1 PE=1 SV=2	U2 snRNP spliceosome subunit	splicing factor 3B subunit 1	-	-	GO:0044424//intracellular part
CL1440.Contig1_All	down	4.07789e-06	0.000355461	PREDICTED: Vitis vinifera microtubule-associated protein SPIRAL2-like (LOC100253606), mRNA	Microtubule-associated protein TORTIFOLIA1 OS=Arabidopsis thaliana GN=TOR1 PE=1 SV=2	U2 snRNP spliceosome subunit	--	-	-	GO:0044424//intracellular part
CL1440.Contig2_All	down	0.000215968	0.0092721	PREDICTED: Vitis vinifera microtubule-associated protein SPIRAL2-like (LOC100253606), mRNA	Microtubule-associated protein TORTIFOLIA1 OS=Arabidopsis thaliana GN=TOR1 PE=1 SV=2	U2 snRNP spliceosome subunit	--	-	-	GO:0044424//intracellular part
CL1440.Contig3_All	down	0.000436768	0.0160294	PREDICTED: Vitis vinifera microtubule-associated protein SPIRAL2-like (LOC100253606), mRNA	Microtubule-associated protein TORTIFOLIA1 OS=Arabidopsis thaliana GN=TOR1 PE=1 SV=2	U2 snRNP spliceosome subunit	splicing factor 3B subunit 1	-	-	GO:0044424//intracellular part
CL1440.Contig4_All	down	0.000299357	0.0119762	PREDICTED: Vitis vinifera microtubule-associated protein SPIRAL2-like (LOC100253606), mRNA	Microtubule-associated protein TORTIFOLIA1 OS=Arabidopsis thaliana GN=TOR1 PE=1 SV=2	U2 snRNP spliceosome subunit	splicing factor 3B subunit 1	-	-	GO:0044424//intracellular part
CL1440.Contig6_All	down	8.58741e-05	0.00443709	PREDICTED: Vitis vinifera microtubule-associated protein SPIRAL2-like (LOC100253606), mRNA	Microtubule-associated protein TORTIFOLIA1 OS=Arabidopsis thaliana GN=TOR1 PE=1 SV=2	U2 snRNP spliceosome subunit	splicing factor 3B subunit 1	-	-	GO:0044424//intracellular part
CL1440.Contig7_All	down	0.000454919	0.0165588	PREDICTED: Vitis vinifera microtubule-associated protein SPIRAL2-like (LOC100253606), mRNA	Microtubule-associated protein TORTIFOLIA1 OS=Arabidopsis thaliana GN=TOR1 PE=1 SV=2	U2 snRNP spliceosome subunit	splicing factor 3B subunit 1	-	-	GO:0044424//intracellular part
CL1440.Contig8_All	down	0.000966624	0.0293449	PREDICTED: Vitis vinifera microtubule-associated protein SPIRAL2-like (LOC100253606), mRNA	Microtubule-associated protein TORTIFOLIA1 OS=Arabidopsis thaliana GN=TOR1 PE=1 SV=2	U2 snRNP spliceosome subunit	splicing factor 3B subunit 1	-	-	GO:0044424//intracellular part
CL1440.Contig9_All	down	0.000112874	0.00556872	PREDICTED: Vitis vinifera microtubule-associated protein SPIRAL2-like (LOC100253606), mRNA	Microtubule-associated protein TORTIFOLIA1 OS=Arabidopsis thaliana GN=TOR1 PE=1 SV=2	U2 snRNP spliceosome subunit	splicing factor 3B subunit 1	-	-	GO:0044424//intracellular part
CL1447.Contig2_All	up	6.38297e-06	0.000511745	PREDICTED: Vitis vinifera nudix hydrolase 18, mitochondrial-like (LOC100251546), mRNA	Nudix hydrolase 17, mitochondrial OS=Arabidopsis thaliana GN=NUDT17 PE=2 SV=1	NTP pyrophosphohydrolases including oxidative damage repair enzymes	--	GO:0009164//nucleoside catabolic process	GO:0052840//inositol diphosphate tetrakisphosphate diphosphatase activity;GO:0052847//inositol-1,5-bisdiphosphate-2,3,4,6-tetrakisphosphate 5-diphosphatase activity;GO:0052846//inositol-1,5-bisdiphosphate-2,3,4,6-tetrakisphosphate 1-diphosphatase activity;GO:0052843//inositol-1-diphosphate-2,3,4,5,6-pentakisphosphate diphosphatase activity;GO:0052845//inositol-5-diphosphate-1,2,3,4,6-pentakisphos…	GO:0005634//nucleus;GO:0005739//mitochondrion
CL1452.Contig3_All	down	0.000176318	0.0079187	Vitis vinifera clone SS0ABG47YL05	--	--	--	-	-	-
CL1455.Contig3_All	up	0.000131753	0.0063138	PREDICTED: Vitis vinifera ubiquitin-conjugating enzyme E2 28-like (LOC100248604), mRNA	SUMO-conjugating enzyme UBC9 OS=Arabidopsis thaliana GN=UBC9 PE=1 SV=1	Ubiquitin-protein ligase	ubiquitin-conjugating enzyme E2 D/E [EC:6.3.2.19]	GO:0016925//protein sumoylation;GO:0016567//protein ubiquitination;GO:0006511//ubiquitin-dependent protein catabolic process	GO:0016874//ligase activity;GO:0004842//ubiquitin-protein ligase activity;GO:0005524//ATP binding	GO:0005737//cytoplasm;GO:0005886//plasma membrane
CL1456.Contig2_All	up	5.58103e-08	9.04885e-06	Retama raetam early light-induced protein-like protein mRNA, partial cds	Early light-induced protein, chloroplastic OS=Pisum sativum PE=2 SV=1	--	--	-	-	-
CL1470.Contig3_All	up	0.000310385	0.0122518	PREDICTED: Vitis vinifera protein TRANSPARENT TESTA 12-like (LOC100256946), mRNA	Protein TRANSPARENT TESTA 12 OS=Arabidopsis thaliana GN=TT12 PE=2 SV=1	Na+-driven multidrug efflux pump	multidrug resistance protein, MATE family	GO:0006855//drug transmembrane transport	GO:0015297//antiporter activity;GO:0015238//drug transmembrane transporter activity	GO:0016021//integral to membrane
CL1474.Contig2_All	down	1.63424e-06	0.000164521	PREDICTED: Vitis vinifera kinesin-related protein 2-like (LOC100257878), mRNA	Kinesin-4 OS=Arabidopsis thaliana GN=ATK4 PE=1 SV=2	Kinesin-like protein	kinesin family member C2/C3	-	GO:0000166//nucleotide binding;GO:0003777//microtubule motor activity	GO:0044430//cytoskeletal part;GO:0009536//plastid;GO:0015630//microtubule cytoskeleton
CL1475.Contig1_All	up	1.73425e-05	0.00118482	--	--	--	--	-	-	-
CL1491.Contig1_All	up	2.9349e-07	3.87121e-05	--	Somatic embryogenesis receptor kinase 1 OS=Arabidopsis thaliana GN=SERK1 PE=1 SV=2	--	somatic embryogenesis receptor kinase 1 [EC:2.7.10.1 2.7.11.1]	-	-	-
CL1501.Contig4_All	down	3.90232e-05	0.00233798	Elaeis oleifera diacylglycerol kinase mRNA, partial cds	Diacylglycerol kinase 1 OS=Arabidopsis thaliana GN=DGK1 PE=1 SV=2	--	diacylglycerol kinase [EC:2.7.1.107]	GO:0007205//protein kinase C-activating G-protein coupled receptor signaling pathway;GO:0006952//defense response;GO:0016310//phosphorylation	GO:0005524//ATP binding;GO:0004143//diacylglycerol kinase activity	-
CL1551.Contig1_All	down	0.00105292	0.0315808	Arabidopsis lyrata subsp. petraea 540_PLPL copy b flowering locus C (FLC1) gene, complete cds	--	--	--	-	-	-
CL1552.Contig1_All	up	8.51336e-08	1.31285e-05	--	Miraculin OS=Richadella dulcifica PE=1 SV=3	--	--	-	-	-
CL1552.Contig3_All	up	4.47432e-23	9.9346e-20	--	Miraculin OS=Richadella dulcifica PE=1 SV=3	--	--	-	-	-
CL1552.Contig4_All	up	1.48162e-15	1.12791e-12	--	Miraculin OS=Richadella dulcifica PE=1 SV=3	--	--	-	-	-
CL1556.Contig2_All	up	6.12291e-05	0.00337766	Avocado cytochrome P-450LXXIA1 (cyp71A1) mRNA, complete cds	Cytochrome P450 71A1 OS=Persea americana GN=CYP71A1 PE=1 SV=2	Cytochrome P450	[EC:1.14.-.-]	GO:0044710	GO:0046872//metal ion binding;GO:0004497//monooxygenase activity;GO:0016705//oxidoreductase activity, acting on paired donors, with incorporation or reduction of molecular oxygen	GO:0005783//endoplasmic reticulum;GO:0044425//membrane part;GO:0044422
CL1556.Contig3_All	up	0.00144266	0.0400747	Avocado cytochrome P-450LXXIA1 (cyp71A1) mRNA, complete cds	Cytochrome P450 71A1 OS=Persea americana GN=CYP71A1 PE=1 SV=2	Cytochrome P450	cytochrome P450, family 71, subfamily A, polypeptide 13 (indoleacetaldoxime dehydratase) [EC:4.99.1.6]	GO:0044550//secondary metabolite biosynthetic process	GO:0046872//metal ion binding;GO:0016709//oxidoreductase activity, acting on paired donors, with incorporation or reduction of molecular oxygen, NAD(P)H as one donor, and incorporation of one atom of oxygen	GO:0005783//endoplasmic reticulum;GO:0044425//membrane part;GO:0044422
CL1556.Contig4_All	up	0.00151084	0.0414576	Avocado cytochrome P-450LXXIA1 (cyp71A1) mRNA, complete cds	Cytochrome P450 71A1 OS=Persea americana GN=CYP71A1 PE=1 SV=2	Cytochrome P450	[EC:1.14.-.-]	GO:0044550//secondary metabolite biosynthetic process	GO:0046872//metal ion binding;GO:0016709//oxidoreductase activity, acting on paired donors, with incorporation or reduction of molecular oxygen, NAD(P)H as one donor, and incorporation of one atom of oxygen	GO:0005783//endoplasmic reticulum;GO:0044425//membrane part;GO:0044422
CL1558.Contig4_All	up	0.00186932	0.0483718	--	Shikimate O-hydroxycinnamoyltransferase OS=Arabidopsis thaliana GN=HST PE=2 SV=1	--	shikimate O-hydroxycinnamoyltransferase [EC:2.3.1.133]	GO:0009809//lignin biosynthetic process;GO:0009963//positive regulation of flavonoid biosynthetic process;GO:0010252//auxin homeostasis	GO:0047172//shikimate O-hydroxycinnamoyltransferase activity;GO:0005515//protein binding;GO:0047205//quinate O-hydroxycinnamoyltransferase activity	GO:0016020//membrane;GO:0005829//cytosol
CL161.Contig2_All	up	0.000330254	0.012896	--	Retrovirus-related Pol polyprotein from transposon TNT 1-94 OS=Nicotiana tabacum PE=2 SV=1	--	5'-3' exoribonuclease 2 [EC:3.1.13.-]	-	-	-
CL1610.Contig4_All	down	0.000128394	0.00619365	PREDICTED: Vitis vinifera uncharacterized LOC100256388 (LOC100256388), mRNA	Glycine-rich cell wall structural protein 1.8 OS=Phaseolus vulgaris PE=2 SV=1	Transcription elongation factor	transcription elongation factor SPT5	GO:0016458//gene silencing;GO:0006355//regulation of transcription, DNA-dependent	GO:0003676//nucleic acid binding	GO:0005634//nucleus
CL1635.Contig1_All	down	0.000219199	0.00936863	--	--	--	--	-	-	-
CL1635.Contig2_All	down	0.000852835	0.0266184	--	--	--	--	-	-	-
CL1684.Contig4_All	up	0.00182865	0.0476223	TPA_inf: Vitis vinifera mRNA for isoflavone reductase-like protein 5 (ifrl5 gene)	Isoflavone reductase-like protein OS=Olea europaea PE=1 SV=1	Predicted nucleoside-diphosphate-sugar epimerases	[EC:1.3.1.-]	GO:0055114//oxidation-reduction process	GO:0016491//oxidoreductase activity	GO:0005737//cytoplasm
CL1691.Contig1_All	up	0.000836202	0.0261913	PREDICTED: Vitis vinifera high affinity cationic amino acid transporter 1-like (LOC100265688), mRNA	Cationic amino acid transporter 2, vacuolar OS=Arabidopsis thaliana GN=CAT2 PE=1 SV=1	Amino acid transporters	basic amino acid/polyamine antiporter, APA family	GO:1902475	GO:0015179//L-amino acid transmembrane transporter activity;GO:0015297//antiporter activity	GO:0005887//integral to plasma membrane;GO:0005739//mitochondrion
CL1703.Contig1_All	up	1.99211e-06	0.000193012	PREDICTED: Vitis vinifera scarecrow-like protein 32-like (LOC100248290), mRNA	Scarecrow-like protein 32 OS=Arabidopsis thaliana GN=SCL32 PE=2 SV=1	--	DELLA protein	GO:0006355//regulation of transcription, DNA-dependent	GO:0043565//sequence-specific DNA binding;GO:0003700//sequence-specific DNA binding transcription factor activity	GO:0005634//nucleus
CL1703.Contig2_All	up	1.18003e-07	1.74673e-05	PREDICTED: Vitis vinifera scarecrow-like protein 32-like (LOC100248290), mRNA	Scarecrow-like protein 32 OS=Arabidopsis thaliana GN=SCL32 PE=2 SV=1	--	DELLA protein	GO:0006355//regulation of transcription, DNA-dependent	GO:0043565//sequence-specific DNA binding;GO:0003700//sequence-specific DNA binding transcription factor activity	GO:0005634//nucleus
CL1720.Contig3_All	down	0.00148166	0.0409239	PREDICTED: Glycine max uncharacterized protein LOC100818631 (LOC100818631), mRNA	Pollen-specific leucine-rich repeat extensin-like protein 2 OS=Arabidopsis thaliana GN=PEX2 PE=1 SV=1	--	--	-	-	-
CL1720.Contig4_All	down	0.00166702	0.0444315	PREDICTED: Glycine max uncharacterized protein LOC100818631 (LOC100818631), mRNA	Pollen-specific leucine-rich repeat extensin-like protein 2 OS=Arabidopsis thaliana GN=PEX2 PE=1 SV=1	--	--	-	-	-
CL173.Contig2_All	up	9.60142e-05	0.00485127	PREDICTED: Vitis vinifera prohibitin-2-like, transcript variant 2 (LOC100250221), mRNA	Prohibitin-2, mitochondrial OS=Arabidopsis thaliana GN=PHB2 PE=1 SV=1	Membrane protease subunits, stomatin/prohibitin homologs	--	-	-	GO:0016020//membrane
CL1734.Contig1_All	up	2.41634e-07	3.29039e-05	Alstroemeria aurea AaTCP1 mRNA for TCP transcription factor, partial cds	Transcription factor DICHOTOMA OS=Antirrhinum majus GN=DICH PE=2 SV=1	--	--	-	-	-
CL1734.Contig2_All	up	0.000860475	0.0268045	Alstroemeria aurea AaTCP1 mRNA for TCP transcription factor, partial cds	Transcription factor DICHOTOMA OS=Antirrhinum majus GN=DICH PE=2 SV=1	--	--	-	-	-
CL1749.Contig2_All	up	0.000284923	0.011514	PREDICTED: Vitis vinifera probable serine/threonine-protein kinase At1g18390-like (LOC100853550), mRNA	Probable serine/threonine-protein kinase At1g18390 OS=Arabidopsis thaliana GN=At1g18390 PE=1 SV=2	Serine/threonine protein kinase	interleukin-1 receptor-associated kinase 4 [EC:2.7.11.1]	GO:0018108//peptidyl-tyrosine phosphorylation	GO:0004715//non-membrane spanning protein tyrosine kinase activity;GO:0030247//polysaccharide binding;GO:0005524//ATP binding;GO:0004674//protein serine/threonine kinase activity	GO:0016021//integral to membrane
CL1753.Contig1_All	up	0.000595052	0.0203179	--	--	--	--	-	-	-
CL1767.Contig11_All	down	0.000290971	0.0117229	--	GDSL esterase/lipase At1g28610 OS=Arabidopsis thaliana GN=At1g28610 PE=2 SV=2	--	zeta-carotene desaturase [EC:1.3.5.6]	-	GO:0016787//hydrolase activity	-
CL1767.Contig5_All	down	0.000308994	0.0122271	Brassica napus lipase 1 mRNA, complete cds	GDSL esterase/lipase At1g31550 OS=Arabidopsis thaliana GN=At1g31550 PE=2 SV=1	--	--	-	-	-
CL1767.Contig6_All	down	8.46718e-06	0.00065203	PREDICTED: Glycine max GDSL esterase/lipase At1g28580-like (LOC100815961), mRNA	GDSL esterase/lipase At1g28570 OS=Arabidopsis thaliana GN=At1g28570 PE=2 SV=1	Phospholipase/lecithinase/hemolysin	zeta-carotene desaturase [EC:1.3.5.6]	-	GO:0016788//hydrolase activity, acting on ester bonds	GO:0005773//vacuole
CL1798.Contig1_All	up	0.000208562	0.00904558	Lotus japonicus genomic DNA, chromosome 6, clone: LjT31L24, TM0228b, complete sequence	GDSL esterase/lipase At1g29670 OS=Arabidopsis thaliana GN=At1g29670 PE=2 SV=1	Phospholipase/lecithinase/hemolysin	alpha-L-fucosidase [EC:3.2.1.51]	-	GO:0016788//hydrolase activity, acting on ester bonds	-
CL1798.Contig2_All	up	7.67582e-05	0.00403918	PREDICTED: Vitis vinifera GDSL esterase/lipase At5g45670-like (LOC100255578), mRNA	GDSL esterase/lipase At1g29670 OS=Arabidopsis thaliana GN=At1g29670 PE=2 SV=1	Phospholipase/lecithinase/hemolysin	alpha-L-fucosidase [EC:3.2.1.51]	-	GO:0016788//hydrolase activity, acting on ester bonds	-
CL1811.Contig2_All	up	0.00153391	0.0417893	--	--	--	--	-	-	-
CL1832.Contig1_All	down	0.000708272	0.0232502	PREDICTED: Vitis vinifera probable inositol oxygenase-like (LOC100254212), mRNA	Inositol oxygenase 1 OS=Arabidopsis thaliana GN=MIOX1 PE=2 SV=1	--	inositol oxygenase [EC:1.13.99.1]	GO:0055114//oxidation-reduction process;GO:0019310//inositol catabolic process;GO:0019853//L-ascorbic acid biosynthetic process;GO:0006949//syncytium formation	GO:0050113//inositol oxygenase activity;GO:0005506//iron ion binding	GO:0005737//cytoplasm
CL1841.Contig4_All	up	7.08181e-05	0.00379913	Malus x domestica auxin efflux carrier (PIN10) mRNA, PIN10-A allele, partial cds	Auxin efflux carrier component 1 OS=Arabidopsis thaliana GN=PIN1 PE=1 SV=1	Predicted permeases	auxin efflux carrier family	GO:0055085//transmembrane transport;GO:0010338//leaf formation;GO:0048364//root development;GO:0010358//leaf shaping;GO:0009926//auxin polar transport;GO:0009908//flower development;GO:0010051//xylem and phloem pattern formation;GO:0010229//inflorescence development;GO:0010252//auxin homeostasis;GO:0009630//gravitropism;GO:0048826//cotyledon morphogenesis;GO:0010315//auxin efflux	GO:0010329//auxin efflux transmembrane transporter activity	GO:0016021//integral to membrane;GO:0009925//basal plasma membrane;GO:0009506//plasmodesma;GO:0009505//plant-type cell wall;GO:0045177//apical part of cell;GO:0005783//endoplasmic reticulum
CL1847.Contig2_All	up	0.001734	0.0457892	Solanum lycopersicum cDNA, clone: LEFL1060CE10, HTC in leaf	1,2-dihydroxy-3-keto-5-methylthiopentene dioxygenase 1 OS=Vitis vinifera GN=VIT_05s0020g04070 PE=3 SV=1	Uncharacterized conserved protein, contains double-stranded beta-helix domain	1,2-dihydroxy-3-keto-5-methylthiopentene dioxygenase [EC:1.13.11.53 1.13.11.54]	GO:0019509//L-methionine salvage from methylthioadenosine;GO:0055114//oxidation-reduction process	GO:0005506//iron ion binding;GO:0010309//acireductone dioxygenase [iron(II)-requiring] activity	GO:0005737//cytoplasm;GO:0005886//plasma membrane;GO:0005634//nucleus
CL1858.Contig3_All	up	0.00151231	0.0414837	Arabidopsis thaliana chromosome 3, complete sequence	Vinorine synthase OS=Rauvolfia serpentina GN=ACT PE=1 SV=2	--	shikimate O-hydroxycinnamoyltransferase [EC:2.3.1.133]	-	GO:0016740//transferase activity	-
CL1858.Contig4_All	up	0.000908967	0.0279663	Arabidopsis thaliana chromosome 3, complete sequence	Vinorine synthase OS=Rauvolfia serpentina GN=ACT PE=1 SV=2	--	omega-hydroxypalmitate O-feruloyl transferase [EC:2.3.1.188]	GO:0009735//response to cytokinin stimulus	GO:0016740//transferase activity	-
CL1858.Contig5_All	up	6.33555e-05	0.00346863	--	Vinorine synthase OS=Rauvolfia serpentina GN=ACT PE=1 SV=2	--	shikimate O-hydroxycinnamoyltransferase [EC:2.3.1.133]	-	GO:0016740//transferase activity	-
CL1868.Contig1_All	up	0.00108867	0.0323859	--	--	--	--	-	-	-
CL1881.Contig1_All	up	0.000263637	0.0108346	--	--	Mg2+ and Co2+ transporters	--	GO:0006810//transport	-	GO:0005840//ribosome;GO:0016020//membrane
CL1881.Contig6_All	up	0.00165841	0.0442315	--	--	Mg2+ and Co2+ transporters	--	GO:0006810//transport	-	GO:0005840//ribosome;GO:0016020//membrane
CL1887.Contig2_All	up	2.6977e-05	0.00171548	PREDICTED: Vitis vinifera serine/threonine-protein kinase At5g01020-like (LOC100255419), mRNA	Serine/threonine-protein kinase At5g01020 OS=Arabidopsis thaliana GN=At5g01020 PE=1 SV=1	Serine/threonine protein kinase	ATP-binding cassette, subfamily B (MDR/TAP), member 1	GO:0016310//phosphorylation	GO:0004672//protein kinase activity;GO:0000166//nucleotide binding	GO:0005886//plasma membrane
CL1894.Contig1_All	up	1.38339e-06	0.000142681	Populus trichocarpa Ca2+ antiporter/cation exchanger, mRNA	Vacuolar cation/proton exchanger 2 OS=Oryza sativa subsp. japonica GN=CAX2 PE=2 SV=2	Ca2+/H+ antiporter	Ca2+:H+ antiporter	GO:0070588//calcium ion transmembrane transport	GO:0015369//calcium:hydrogen antiporter activity	GO:0005774//vacuolar membrane;GO:0016021//integral to membrane
CL1913.Contig1_All	up	0.00105517	0.0316127	PREDICTED: Vitis vinifera glucose-1-phosphate adenylyltransferase small subunit, chloroplastic-like (LOC100240927), mRNA	Glucose-1-phosphate adenylyltransferase small subunit 2, chloroplastic OS=Vicia faba GN=AGPP PE=2 SV=1	ADP-glucose pyrophosphorylase	glucose-1-phosphate adenylyltransferase [EC:2.7.7.27]	GO:0048573//photoperiodism, flowering;GO:0019252//starch biosynthetic process;GO:0005978//glycogen biosynthetic process	GO:0005524//ATP binding;GO:0008878//glucose-1-phosphate adenylyltransferase activity	GO:0030931//heterotetrameric ADPG pyrophosphorylase complex;GO:0009570//chloroplast stroma;GO:0048046//apoplast
CL1916.Contig2_All	down	6.03531e-05	0.00333624	--	--	--	--	-	-	-
CL1940.Contig2_All	up	0.000119377	0.005832	PREDICTED: Glycine max uncharacterized protein LOC100818154 (LOC100818154), mRNA	Cheilanthifoline synthase OS=Eschscholzia californica GN=CYP719A5 PE=1 SV=1	Cytochrome P450	coumaroylquinate(coumaroylshikimate) 3'-monooxygenase [EC:1.14.13.36]	GO:0097295	GO:0047053;GO:0005488//binding;GO:0047055;GO:0047056;GO:0047052	GO:0043231//intracellular membrane-bounded organelle;GO:0016020//membrane
CL1940.Contig3_All	up	3.98315e-11	1.44721e-08	PREDICTED: Glycine max uncharacterized protein LOC100818154 (LOC100818154), mRNA	Cheilanthifoline synthase OS=Eschscholzia californica GN=CYP719A5 PE=1 SV=1	Cytochrome P450	coumaroylquinate(coumaroylshikimate) 3'-monooxygenase [EC:1.14.13.36]	GO:0097295	GO:0047053;GO:0005488//binding;GO:0047055;GO:0047056;GO:0047052	GO:0043231//intracellular membrane-bounded organelle;GO:0016020//membrane
CL1949.Contig3_All	up	6.25918e-05	0.00343859	--	Probable LRR receptor-like serine/threonine-protein kinase At4g36180 OS=Arabidopsis thaliana GN=At4g36180 PE=1 SV=1	Leucine-rich repeat (LRR) protein	LRR receptor-like serine/threonine-protein kinase EFR [EC:2.7.11.1]	-	-	-
CL195.Contig3_All	up	0.0017563	0.0461857	--	Ankyrin repeat-containing protein At2g01680 OS=Arabidopsis thaliana GN=At2g01680 PE=1 SV=1	FOG: Ankyrin repeat	26S proteasome non-ATPase regulatory subunit 10	-	-	GO:0016020//membrane
CL195.Contig4_All	up	1.20303e-07	1.77093e-05	--	Ankyrin repeat-containing protein At2g01680 OS=Arabidopsis thaliana GN=At2g01680 PE=1 SV=1	FOG: Ankyrin repeat	26S proteasome non-ATPase regulatory subunit 10	-	-	-
CL1958.Contig1_All	down	0.000221814	0.00946625	PREDICTED: Vitis vinifera uncharacterized LOC100853009 (LOC100853009), mRNA	--	--	--	-	-	-
CL1980.Contig1_All	up	9.91049e-06	0.000746631	Panax notoginseng clone 04559n glycosyltransferase mRNA, complete cds	--	--	protein glucosyltransferase [EC:2.4.1.-]	-	-	GO:0016021//integral to membrane
CL2.Contig2_All	down	0.000503909	0.0179018	--	Acid phosphatase 1 OS=Solanum lycopersicum GN=APS1 PE=2 SV=1	--	--	GO:0016311//dephosphorylation	GO:0003993//acid phosphatase activity	-
CL200.Contig10_All	up	0.000206659	0.00897788	Vitis vinifera contig VV78X110982.27, whole genome shotgun sequence	Nuclear transcription factor Y subunit A-9 OS=Arabidopsis thaliana GN=NFYA9 PE=2 SV=1	CCAAT-binding factor, subunit B	nuclear transcription factor Y, alpha	-	-	-
CL200.Contig1_All	up	1.652e-11	6.31813e-09	PREDICTED: Vitis vinifera nuclear transcription factor Y subunit A-1-like (LOC100243437), miscRNA	Nuclear transcription factor Y subunit A-9 OS=Arabidopsis thaliana GN=NFYA9 PE=2 SV=1	CCAAT-binding factor, subunit B	nuclear transcription factor Y, alpha	-	-	-
CL200.Contig3_All	up	4.56206e-11	1.64261e-08	PREDICTED: Vitis vinifera nuclear transcription factor Y subunit A-1-like (LOC100243437), miscRNA	Nuclear transcription factor Y subunit A-9 OS=Arabidopsis thaliana GN=NFYA9 PE=2 SV=1	CCAAT-binding factor, subunit B	nuclear transcription factor Y, alpha	-	-	-
CL200.Contig4_All	up	2.61269e-09	6.25271e-07	PREDICTED: Vitis vinifera nuclear transcription factor Y subunit A-1-like (LOC100243437), miscRNA	Nuclear transcription factor Y subunit A-9 OS=Arabidopsis thaliana GN=NFYA9 PE=2 SV=1	CCAAT-binding factor, subunit B	nuclear transcription factor Y, alpha	-	-	-
CL200.Contig5_All	up	5.94979e-06	0.000481849	PREDICTED: Vitis vinifera nuclear transcription factor Y subunit A-1-like (LOC100248239), mRNA	Nuclear transcription factor Y subunit A-1 OS=Arabidopsis thaliana GN=NFYA1 PE=2 SV=1	CCAAT-binding factor, subunit B	nuclear transcription factor Y, alpha	-	-	-
CL200.Contig6_All	down	0.00111514	0.032977	PREDICTED: Vitis vinifera DNA replication licensing factor mcm2-like (LOC100266163), mRNA	DNA replication licensing factor MCM3 homolog 1 OS=Zea mays GN=ROA1 PE=2 SV=2	Predicted ATPase involved in replication control, Cdc46/Mcm family	minichromosome maintenance protein 2	GO:0007049//cell cycle;GO:0006270//DNA replication initiation;GO:0042127//regulation of cell proliferation;GO:0010082//regulation of root meristem growth;GO:0006268//DNA unwinding involved in replication;GO:0009793//embryo development ending in seed dormancy	GO:0003678//DNA helicase activity;GO:0046872//metal ion binding;GO:0003677//DNA binding;GO:0005524//ATP binding	GO:0005829//cytosol;GO:0042555//MCM complex;GO:0000347//THO complex
CL2011.Contig1_All	up	0.000370125	0.0140748	--	--	--	--	-	-	-
CL2036.Contig1_All	down	5.09896e-21	8.15151e-18	PREDICTED: Vitis vinifera glycerol-3-phosphate acyltransferase 1-like (LOC100260818), mRNA	Glycerol-3-phosphate acyltransferase 1 OS=Arabidopsis thaliana GN=GPAT1 PE=1 SV=1	--	glycerol-3-phosphate acyltransferase [EC:2.3.1.15]	GO:0048235//pollen sperm cell differentiation;GO:0016311//dephosphorylation;GO:0010143//cutin biosynthetic process;GO:0080167//response to karrikin	GO:0090447//glycerol-3-phosphate 2-O-acyltransferase activity;GO:0016791//phosphatase activity;GO:0004366//glycerol-3-phosphate O-acyltransferase activity	GO:0016021//integral to membrane;GO:0005739//mitochondrion
CL2036.Contig2_All	down	2.60887e-15	1.84544e-12	PREDICTED: Vitis vinifera glycerol-3-phosphate acyltransferase 1-like (LOC100260818), mRNA	Glycerol-3-phosphate acyltransferase 1 OS=Arabidopsis thaliana GN=GPAT1 PE=1 SV=1	--	glycerol-3-phosphate acyltransferase [EC:2.3.1.15]	GO:0048235//pollen sperm cell differentiation;GO:0016311//dephosphorylation;GO:0010143//cutin biosynthetic process;GO:0080167//response to karrikin	GO:0090447//glycerol-3-phosphate 2-O-acyltransferase activity;GO:0016791//phosphatase activity;GO:0004366//glycerol-3-phosphate O-acyltransferase activity	GO:0016021//integral to membrane;GO:0005739//mitochondrion
CL2040.Contig2_All	down	0.000584438	0.020024	--	--	--	--	-	-	-
CL2043.Contig1_All	down	0.00147288	0.0407658	PREDICTED: Vitis vinifera probable kinetochore protein NUF2-like (LOC100268045), mRNA	MAR-binding filament-like protein 1-1 OS=Nicotiana tabacum GN=MFP1-1 PE=2 SV=1	Chromosome segregation ATPases	kinetochore protein Nuf2	-	-	-
CL2044.Contig10_All	up	8.93995e-09	1.83701e-06	Glycine max uncharacterized LOC100527471 (LOC100527471), mRNA	Dehydration-responsive element-binding protein 2A OS=Arabidopsis thaliana GN=DREB2A PE=1 SV=1	--	EREBP-like factor	GO:0045893//positive regulation of transcription, DNA-dependent	GO:0044212//transcription regulatory region DNA binding;GO:0043565//sequence-specific DNA binding;GO:0003700//sequence-specific DNA binding transcription factor activity	GO:0005634//nucleus
CL2044.Contig1_All	up	5.7384e-09	1.23303e-06	Glycine max uncharacterized LOC100527471 (LOC100527471), mRNA	Dehydration-responsive element-binding protein 2A OS=Arabidopsis thaliana GN=DREB2A PE=1 SV=1	--	EREBP-like factor	GO:0045893//positive regulation of transcription, DNA-dependent	GO:0044212//transcription regulatory region DNA binding;GO:0043565//sequence-specific DNA binding;GO:0003700//sequence-specific DNA binding transcription factor activity	GO:0005634//nucleus
CL2044.Contig2_All	up	7.84852e-05	0.00410842	--	Dehydration-responsive element-binding protein 2B OS=Arabidopsis thaliana GN=DREB2B PE=2 SV=1	--	EREBP-like factor	-	-	-
CL2044.Contig3_All	up	8.10071e-11	2.70926e-08	Glycine max uncharacterized LOC100527471 (LOC100527471), mRNA	Dehydration-responsive element-binding protein 2A OS=Arabidopsis thaliana GN=DREB2A PE=1 SV=1	--	EREBP-like factor	GO:0045893//positive regulation of transcription, DNA-dependent	GO:0044212//transcription regulatory region DNA binding;GO:0043565//sequence-specific DNA binding;GO:0003700//sequence-specific DNA binding transcription factor activity	GO:0005634//nucleus
CL2044.Contig5_All	up	1.77082e-07	2.50084e-05	Glycine max uncharacterized LOC100527471 (LOC100527471), mRNA	Dehydration-responsive element-binding protein 2A OS=Arabidopsis thaliana GN=DREB2A PE=1 SV=1	--	EREBP-like factor	GO:0045893//positive regulation of transcription, DNA-dependent	GO:0044212//transcription regulatory region DNA binding;GO:0043565//sequence-specific DNA binding;GO:0003700//sequence-specific DNA binding transcription factor activity	GO:0005634//nucleus
CL2044.Contig8_All	up	1.34993e-08	2.61902e-06	Glycine max uncharacterized LOC100527471 (LOC100527471), mRNA	Dehydration-responsive element-binding protein 2A OS=Arabidopsis thaliana GN=DREB2A PE=1 SV=1	--	EREBP-like factor	GO:0045893//positive regulation of transcription, DNA-dependent	GO:0044212//transcription regulatory region DNA binding;GO:0043565//sequence-specific DNA binding;GO:0003700//sequence-specific DNA binding transcription factor activity	GO:0005634//nucleus
CL2044.Contig9_All	up	9.3109e-08	1.41574e-05	Glycine max uncharacterized LOC100527471 (LOC100527471), mRNA	Dehydration-responsive element-binding protein 2A OS=Arabidopsis thaliana GN=DREB2A PE=1 SV=1	--	EREBP-like factor	GO:0045893//positive regulation of transcription, DNA-dependent	GO:0044212//transcription regulatory region DNA binding;GO:0043565//sequence-specific DNA binding;GO:0003700//sequence-specific DNA binding transcription factor activity	GO:0005634//nucleus
CL2060.Contig1_All	up	5.18971e-10	1.43539e-07	Ouratea sp. CCD-2012 CemA (cemA) gene, partial cds; chloroplast	Chloroplast envelope membrane protein OS=Carica papaya GN=cemA PE=3 SV=1	--	RING finger and CHY zinc finger domain-containing protein 1 [EC:6.3.2.19]	GO:1902456	GO:0008270//zinc ion binding	GO:0005634//nucleus
CL2062.Contig3_All	up	0.000306632	0.0121698	PREDICTED: Fragaria vesca subsp. vesca taxadiene 5-alpha hydroxylase-like (LOC101302344), mRNA	Taxadiene 5-alpha hydroxylase OS=Taxus cuspidata PE=1 SV=2	Cytochrome P450	(+)-abscisic acid 8'-hydroxylase [EC:1.14.13.93]	-	-	-
CL2069.Contig3_All	up	0.00116264	0.0340915	--	--	Poly(A) polymerase	poly(A) polymerase [EC:2.7.7.19]	GO:0006378//mRNA polyadenylation;GO:0006351//transcription, DNA-dependent	GO:0003723//RNA binding;GO:0005515//protein binding;GO:0004652//polynucleotide adenylyltransferase activity	GO:0016021//integral to membrane;GO:0005737//cytoplasm;GO:0005634//nucleus
CL2070.Contig2_All	down	0.000695586	0.0229279	PREDICTED: Vitis vinifera E3 ubiquitin-protein ligase XBAT33-like (LOC100252095), mRNA	E3 ubiquitin-protein ligase XBAT33 OS=Arabidopsis thaliana GN=XBAT33 PE=2 SV=1	FOG: Ankyrin repeat	protein DGCR14	GO:0016567//protein ubiquitination	GO:0008270//zinc ion binding;GO:0004842//ubiquitin-protein ligase activity	GO:0005737//cytoplasm
CL2080.Contig1_All	up	0.000140983	0.00666288	PREDICTED: Vitis vinifera uncharacterized LOC100245276 (LOC100245276), mRNA	--	--	--	GO:0055085//transmembrane transport	-	GO:0016021//integral to membrane;GO:0005739//mitochondrion
CL210.Contig5_All	down	0.000786017	0.0250513	PREDICTED: Vitis vinifera protein transport protein Sec24-like At3g07100-like (LOC100252042), mRNA	Protein transport protein Sec24-like At3g07100 OS=Arabidopsis thaliana GN=At3g07100 PE=1 SV=2	Vesicle coat complex COPII, subunit SEC24/subunit SFB2/subunit SFB3	protein transport protein SEC24	GO:0080119//ER body organization;GO:0007029//endoplasmic reticulum organization;GO:0006886//intracellular protein transport;GO:0007030//Golgi organization;GO:0008361//regulation of cell size;GO:0006888//ER to Golgi vesicle-mediated transport;GO:0048232//male gamete generation;GO:0016049//cell growth;GO:0032876//negative regulation of DNA endoreduplication	GO:0008270//zinc ion binding	GO:0030127//COPII vesicle coat
CL2101.Contig1_All	up	1.46806e-05	0.00103846	PREDICTED: Fragaria vesca subsp. vesca uncharacterized LOC101292888 (LOC101292888), mRNA	--	--	--	-	-	-
CL2112.Contig1_All	up	0.000142553	0.00671854	--	Chaperone protein dnaJ 20, chloroplastic OS=Arabidopsis thaliana GN=ATJ20 PE=2 SV=2	DnaJ-class molecular chaperone with C-terminal Zn finger domain	DnaJ homolog subfamily B member 4	-	-	GO:0005634//nucleus;GO:0005737//cytoplasm
CL2112.Contig2_All	up	0.000816429	0.025734	--	Chaperone protein dnaJ 20, chloroplastic OS=Arabidopsis thaliana GN=ATJ20 PE=2 SV=2	DnaJ-class molecular chaperone with C-terminal Zn finger domain	DnaJ homolog subfamily B member 4	-	-	-
CL2131.Contig1_All	down	3.7117e-05	0.00224253	Persea americana mitotic cyclin B1 mRNA, complete cds	G2/mitotic-specific cyclin-2 OS=Antirrhinum majus PE=2 SV=1	Cyclin	cyclin B	GO:0007049//cell cycle	-	-
CL2131.Contig2_All	down	1.66946e-06	0.000167644	Persea americana mitotic cyclin B1 mRNA, complete cds	G2/mitotic-specific cyclin-2 OS=Antirrhinum majus PE=2 SV=1	Cyclin	cyclin B	GO:0007049//cell cycle	-	-
CL2139.Contig3_All	down	2.28774e-09	5.52143e-07	--	Protodermal factor 1 OS=Arabidopsis thaliana GN=PDF1 PE=2 SV=1	--	DNA-directed RNA polymerase II subunit RPB1 [EC:2.7.7.6]	GO:0046686//response to cadmium ion	-	GO:0005886//plasma membrane;GO:0005576//extracellular region;GO:0005829//cytosol
CL214.Contig16_All	up	0.000206777	0.00897788	PREDICTED: Fragaria vesca subsp. vesca probable LRR receptor-like serine/threonine-protein kinase At3g47570-like (LOC101310364), mRNA	Probable LRR receptor-like serine/threonine-protein kinase At3g47570 OS=Arabidopsis thaliana GN=At3g47570 PE=1 SV=1	--	LRR receptor-like serine/threonine-protein kinase EFR [EC:2.7.11.1]	GO:0016310//phosphorylation	GO:0004672//protein kinase activity	-
CL214.Contig8_All	up	3.71781e-05	0.00224453	Platanus x acerifolia kinase-like protein pac.x.6.123 gene, partial cds	Probable LRR receptor-like serine/threonine-protein kinase At3g47570 OS=Arabidopsis thaliana GN=At3g47570 PE=1 SV=1	Serine/threonine protein kinase	LRR receptor-like serine/threonine-protein kinase EFR [EC:2.7.11.1]	-	-	-
CL2142.Contig2_All	down	0.000921454	0.0282852	--	--	--	--	-	-	-
CL2156.Contig1_All	down	0.000640316	0.0215052	Liriodendron tulipifera clone BAC125P15 FLORICAULA/LEAFY-like protein, glycyl-tRNA synthetase-like protein, and VARIANT IN METHYLATION-like protein genes, complete cds; and integral membrane protein gene, partial cds	--	--	--	-	-	-
CL2156.Contig4_All	up	0.000581279	0.0199414	Liriodendron tulipifera clone BAC125P15 FLORICAULA/LEAFY-like protein, glycyl-tRNA synthetase-like protein, and VARIANT IN METHYLATION-like protein genes, complete cds; and integral membrane protein gene, partial cds	--	--	--	-	-	-
CL2159.Contig1_All	up	0.00128658	0.0368338	PREDICTED: Vitis vinifera cysteine synthase-like (LOC100264196), mRNA	Cysteine synthase OS=Citrullus lanatus PE=1 SV=1	Cysteine synthase	cysteine synthase A [EC:2.5.1.47]	GO:0006535//cysteine biosynthetic process from serine	GO:0050461;GO:0030170//pyridoxal phosphate binding;GO:0004124//cysteine synthase activity;GO:0050234;GO:0047458	GO:0005737//cytoplasm
CL2167.Contig2_All	down	0.000318057	0.012493	--	Disease resistance protein RGA2 OS=Solanum bulbocastanum GN=RGA2 PE=1 SV=1	--	DNA-directed RNA polymerases I, II, and III subunit RPABC1	-	-	-
CL2167.Contig3_All	down	1.63177e-05	0.00113026	--	Disease resistance protein RGA2 OS=Solanum bulbocastanum GN=RGA2 PE=1 SV=1	--	DNA-directed RNA polymerases I, II, and III subunit RPABC1	-	-	-
CL2167.Contig6_All	down	0.000548592	0.019107	Malus x domestica transposon gene for putative DNA topoisomerase II, hypothetical protein, putative CC-NBS-LRR resistance protein, and putative cyclin-related protein	Disease resistance protein RGA2 OS=Solanum bulbocastanum GN=RGA2 PE=1 SV=1	--	DNA-directed RNA polymerases I, II, and III subunit RPABC1	GO:0006952//defense response;GO:0006470//protein dephosphorylation	GO:0043531//ADP binding;GO:0004721//phosphoprotein phosphatase activity	-
CL219.Contig2_All	up	0.00125158	0.0361085	PREDICTED: Vitis vinifera cytokinin riboside 5'-monophosphate phosphoribohydrolase LOG1-like (LOC100256973), mRNA	Cytokinin riboside 5'-monophosphate phosphoribohydrolase LOG1 OS=Arabidopsis thaliana GN=LOG1 PE=1 SV=1	Predicted Rossmann fold nucleotide-binding protein		GO:0009691//cytokinin biosynthetic process	GO:0043733;GO:0017065//single-strand selective uracil DNA N-glycosylase activity;GO:0070694//deoxyribonucleoside 5'-monophosphate N-glycosidase activity;GO:0016829//lyase activity;GO:0070635//nicotinamide riboside hydrolase activity;GO:0070636//nicotinic acid riboside hydrolase activity;GO:0000701//purine-specific mismatch base pair DNA N-glycosylase activity	GO:0005634//nucleus;GO:0005829//cytosol
CL2198.Contig6_All	up	0.000432265	0.0158934	PREDICTED: Glycine max uncharacterized protein LOC100784405 (LOC100784405), mRNA	--	--	--	GO:0006810//transport	GO:0005215//transporter activity	GO:0016021//integral to membrane;GO:0005622//intracellular
CL2215.Contig1_All	up	0.00023646	0.00994266	Lotus japonicus cDNA, clone: LjFL3-062-AH10, HTC	Homeobox protein knotted-1-like 3 OS=Oryza sativa subsp. japonica GN=HOS66 PE=2 SV=1	--	--	GO:0010089//xylem development;GO:0045892//negative regulation of transcription, DNA-dependent;GO:2000652//regulation of secondary cell wall biogenesis	GO:0003677//DNA binding;GO:0003700//sequence-specific DNA binding transcription factor activity	GO:0005634//nucleus
CL2215.Contig2_All	up	1.22091e-08	2.40966e-06	Lotus japonicus cDNA, clone: LjFL3-062-AH10, HTC	Homeobox protein knotted-1-like 3 OS=Oryza sativa subsp. japonica GN=HOS66 PE=2 SV=1	--	--	GO:0010089//xylem development;GO:0045892//negative regulation of transcription, DNA-dependent;GO:2000652//regulation of secondary cell wall biogenesis	GO:0003677//DNA binding;GO:0003700//sequence-specific DNA binding transcription factor activity	GO:0005634//nucleus
CL2218.Contig1_All	up	4.60699e-08	7.68791e-06	Arabidopsis thaliana chromosome 4, complete sequence	--	--	--	-	-	-
CL2218.Contig2_All	up	0.000162078	0.00747999	--	--	--	--	-	-	-
CL2228.Contig5_All	up	2.1222e-05	0.00140892	--	Disease resistance RPP13-like protein 4 OS=Arabidopsis thaliana GN=RPP13L4 PE=2 SV=2	--	disease resistance protein RPM1	-	-	-
CL223.Contig5_All	up	0.000717132	0.0234631	PREDICTED: Vitis vinifera uncharacterized LOC100242508 (LOC100242508), mRNA	--	--	--	-	-	GO:0009535//chloroplast thylakoid membrane
CL2231.Contig4_All	down	5.83816e-05	0.00324071	PREDICTED: Vitis vinifera probable 26S proteasome non-ATPase regulatory subunit 7-like (LOC100247677), mRNA	Probable 26S proteasome non-ATPase regulatory subunit 7 OS=Arabidopsis thaliana GN=RPN8 PE=2 SV=1	Predicted metal-dependent protease of the PAD1/JAB1 superfamily	26S proteasome regulatory subunit N8	GO:0043161//proteasomal ubiquitin-dependent protein catabolic process	-	GO:0000502//proteasome complex
CL2247.Contig1_All	down	3.75807e-06	0.000332745	PREDICTED: Vitis vinifera chromosome-associated kinesin KIF4-like (LOC100247280), mRNA	Kinesin-like protein FLA10 OS=Chlamydomonas reinhardtii GN=FLA10 PE=1 SV=1	Kinesin-like protein	kinesin family member 4/7/21/27	GO:0007018//microtubule-based movement	GO:0003777//microtubule motor activity;GO:0008017//microtubule binding;GO:0005524//ATP binding;GO:0016887//ATPase activity	GO:0009506//plasmodesma;GO:0005871//kinesin complex;GO:0005634//nucleus
CL2247.Contig2_All	down	0.00115197	0.0338033	PREDICTED: Vitis vinifera chromosome-associated kinesin KIF4-like (LOC100247280), mRNA	--	--	kinesin family member 4/7/21/27	-	GO:0005488//binding	GO:0043229//intracellular organelle;GO:0009506//plasmodesma
CL225.Contig5_All	down	5.59438e-05	0.00312273	--	--	--	--	-	-	-
CL2259.Contig2_All	up	0.000375018	0.0142233	--	--	--	--	-	-	-
CL2287.Contig2_All	up	4.65149e-05	0.00269426	PREDICTED: Vitis vinifera uncharacterized LOC100855362 (LOC100855362), miscRNA	Receptor-like serine/threonine-protein kinase SD1-6 OS=Arabidopsis thaliana GN=SD16 PE=1 SV=2	--	somatic embryogenesis receptor kinase 1 [EC:2.7.10.1 2.7.11.1]	GO:0006952//defense response;GO:0016310//phosphorylation	GO:0005488//binding;GO:0004672//protein kinase activity	GO:0016020//membrane
CL2294.Contig3_All	up	2.9803e-07	3.91173e-05	Glycine max 4,5-DOPA dioxygenase extradiol-like protein-like (LOC100810694), mRNA	4,5-DOPA dioxygenase extradiol-like protein OS=Arabidopsis thaliana GN=At4g15093 PE=2 SV=1	Uncharacterized conserved protein	4,5-DOPA dioxygenase extradiol [EC:1.13.11.-]	GO:0006725//cellular aromatic compound metabolic process;GO:0055114//oxidation-reduction process	GO:0008198//ferrous iron binding;GO:0008270//zinc ion binding;GO:0051213//dioxygenase activity;GO:0016701//oxidoreductase activity, acting on single donors with incorporation of molecular oxygen	-
CL2295.Contig1_All	up	6.57938e-06	0.00052486	PREDICTED: Vitis vinifera uncharacterized LOC100257710 (LOC100257710), mRNA	--	--	--	-	-	GO:0005634//nucleus;GO:0009507//chloroplast
CL2329.Contig1_All	down	0.000847682	0.0264679	--	--	--	DNA-directed RNA polymerase III subunit RPC5	-	-	-
CL2335.Contig2_All	up	0.000121333	0.0058957	PREDICTED: Vitis vinifera uncharacterized LOC100263058 (LOC100263058), mRNA	--	--	--	-	GO:0016787//hydrolase activity	GO:0016021//integral to membrane
CL2335.Contig4_All	up	0.001022	0.0307806	PREDICTED: Vitis vinifera uncharacterized LOC100263058 (LOC100263058), mRNA	--	--	--	-	GO:0016787//hydrolase activity	GO:0016021//integral to membrane
CL2351.Contig4_All	up	0.00170657	0.0452441	Populus EST from mild drought-stressed leaves	Probable E3 ubiquitin-protein ligase XBOS34 OS=Oryza sativa subsp. japonica GN=XBOS34 PE=2 SV=1	--	protein neuralized [EC:6.3.2.19]	-	-	-
CL2400.Contig1_All	down	0.00113305	0.033346	PREDICTED: Vitis vinifera bifunctional monodehydroascorbate reductase and carbonic anhydrase nectarin-3-like (LOC100243331), mRNA	Bifunctional monodehydroascorbate reductase and carbonic anhydrase nectarin-3 OS=Nicotiana langsdorffii x Nicotiana sanderae GN=NEC3 PE=1 SV=1	Carbonic anhydrase	carbonic anhydrase [EC:4.2.1.1]	GO:0006730//one-carbon metabolic process;GO:0009555//pollen development	GO:0005388//calcium-transporting ATPase activity;GO:0004089//carbonate dehydratase activity;GO:0005516//calmodulin binding;GO:0008270//zinc ion binding	GO:0005887//integral to plasma membrane;GO:0009507//chloroplast
CL2407.Contig1_All	up	5.21167e-06	0.000430801	--	Uncharacterized oxidoreductase At4g09670 OS=Arabidopsis thaliana GN=At4g09670 PE=1 SV=1	Predicted dehydrogenases and related proteins	myo-inositol 2-dehydrogenase [EC:1.1.1.18]	GO:0055114//oxidation-reduction process	GO:0016491//oxidoreductase activity	-
CL2407.Contig6_All	up	6.94323e-07	8.03174e-05	Daucus carota mRNA for AX110P, complete cds	Uncharacterized oxidoreductase At4g09670 OS=Arabidopsis thaliana GN=At4g09670 PE=1 SV=1	--	--	GO:0055114//oxidation-reduction process	GO:0016491//oxidoreductase activity	GO:0005829//cytosol
CL241.Contig1_All	down	0.00157884	0.0427511	--	--	--	--	-	-	-
CL242.Contig5_All	up	7.42518e-12	2.95282e-09	Vitis vinifera clone SS0ACG1YH08	--	--	breast cancer 2 susceptibility protein	-	GO:0020037//heme binding	GO:0005802//trans-Golgi network;GO:0016021//integral to membrane;GO:0005768//endosome
CL243.Contig2_All	up	0.000531426	0.0186965	--	Calcium-transporting ATPase 3, plasma membrane-type OS=Oryza sativa subsp. japonica GN=Os01g0939100 PE=2 SV=1	--	Ca2+-transporting ATPase [EC:3.6.3.8]	GO:0006816//calcium ion transport	GO:0005388//calcium-transporting ATPase activity;GO:0005524//ATP binding	GO:0043231//intracellular membrane-bounded organelle;GO:0005887//integral to plasma membrane
CL2436.Contig1_All	down	5.06917e-05	0.00288189	--	--	--	endonuclease VIII-like 3	-	-	-
CL2436.Contig3_All	down	0.00139081	0.0390487	--	--	--	--	-	-	-
CL2436.Contig4_All	down	0.000902716	0.0278168	--	--	--	endonuclease VIII-like 3	-	-	-
CL2436.Contig6_All	down	0.000134419	0.00639869	--	--	--	endonuclease VIII-like 3	-	-	-
CL2436.Contig7_All	down	2.28138e-05	0.00149229	--	--	--	endonuclease VIII-like 3	-	-	-
CL2436.Contig8_All	down	0.00141064	0.0394946	--	--	--	endonuclease VIII-like 3	-	-	-
CL2436.Contig9_All	down	0.000197669	0.00866245	Liriodendron tulipifera clone BAC125P15 FLORICAULA/LEAFY-like protein, glycyl-tRNA synthetase-like protein, and VARIANT IN METHYLATION-like protein genes, complete cds; and integral membrane protein gene, partial cds	--	--	--	-	-	-
CL2439.Contig1_All	down	0.000158204	0.00730966	Populus trichocarpa predicted protein, mRNA	--	--	--	-	-	-
CL2439.Contig3_All	down	0.000215913	0.0092721	--	--	--	--	-	-	-
CL2439.Contig4_All	down	1.20392e-06	0.000126789	Populus trichocarpa predicted protein, mRNA	--	--	--	-	-	-
CL2445.Contig1_All	up	6.86265e-06	0.000543121	Vitis quinquangularis mitochondrial aldehyde dehydrogenase 2B8 (ALDH2B8) mRNA, complete cds; nuclear gene for mitochondrial product	Aldehyde dehydrogenase family 2 member B4, mitochondrial OS=Arabidopsis thaliana GN=ALDH2B4 PE=1 SV=1	NAD-dependent aldehyde dehydrogenases	aldehyde dehydrogenase (NAD+) [EC:1.2.1.3]	GO:0055114//oxidation-reduction process	GO:0001758//retinal dehydrogenase activity;GO:0004029//aldehyde dehydrogenase (NAD) activity	-
CL2445.Contig2_All	up	1.11296e-05	0.000825453	Vitis quinquangularis mitochondrial aldehyde dehydrogenase 2B8 (ALDH2B8) mRNA, complete cds; nuclear gene for mitochondrial product	Aldehyde dehydrogenase family 2 member B4, mitochondrial OS=Arabidopsis thaliana GN=ALDH2B4 PE=1 SV=1	NAD-dependent aldehyde dehydrogenases	aldehyde dehydrogenase (NAD+) [EC:1.2.1.3]	GO:0055114//oxidation-reduction process	GO:0001758//retinal dehydrogenase activity;GO:0004029//aldehyde dehydrogenase (NAD) activity	-
CL2446.Contig2_All	down	2.25474e-05	0.00148042	Nicotiana tabacum mRNA for phospholipase D	Phospholipase D alpha 1 OS=Oryza sativa subsp. japonica GN=PLD1 PE=1 SV=2	--	phospholipase D [EC:3.1.4.4]	GO:0006643//membrane lipid metabolic process;GO:0016042//lipid catabolic process;GO:0046470//phosphatidylcholine metabolic process	GO:0005509//calcium ion binding;GO:0004630//phospholipase D activity;GO:0070290//NAPE-specific phospholipase D activity	GO:0005773//vacuole;GO:0005886//plasma membrane;GO:0005783//endoplasmic reticulum;GO:0009536//plastid
CL245.Contig1_All	up	8.72999e-07	9.66502e-05	PREDICTED: Fragaria vesca subsp. vesca UDP-glycosyltransferase 75D1-like (LOC101313107), mRNA	UDP-glycosyltransferase 75C1 OS=Arabidopsis thaliana GN=UGT75C1 PE=2 SV=2	--	anthocyanin 5-O-glucosyltransferase [EC:2.4.1.-]	GO:0009813//flavonoid biosynthetic process;GO:0052696//flavonoid glucuronidation	GO:0080043//quercetin 3-O-glucosyltransferase activity;GO:0080044//quercetin 7-O-glucosyltransferase activity	GO:0043231//intracellular membrane-bounded organelle
CL245.Contig3_All	up	1.85084e-06	0.000181081	PREDICTED: Fragaria vesca subsp. vesca UDP-glycosyltransferase 75D1-like (LOC101313107), mRNA	UDP-glycosyltransferase 75B1 OS=Arabidopsis thaliana GN=UGT75B1 PE=1 SV=1	--	anthocyanin 5-O-glucosyltransferase [EC:2.4.1.-]	GO:0009813//flavonoid biosynthetic process;GO:0052696//flavonoid glucuronidation	GO:0080043//quercetin 3-O-glucosyltransferase activity;GO:0080044//quercetin 7-O-glucosyltransferase activity	GO:0043231//intracellular membrane-bounded organelle
CL245.Contig6_All	up	1.10788e-05	0.000823776	--	UDP-glycosyltransferase 75D1 OS=Arabidopsis thaliana GN=UGT75D1 PE=2 SV=2	--	anthocyanin 5-O-glucosyltransferase [EC:2.4.1.-]	GO:0009813//flavonoid biosynthetic process;GO:0052696//flavonoid glucuronidation	GO:0080043//quercetin 3-O-glucosyltransferase activity;GO:0080044//quercetin 7-O-glucosyltransferase activity	GO:0043231//intracellular membrane-bounded organelle
CL2460.Contig1_All	down	0.000557968	0.0193493	Glycine max homeobox protein ATH1-like (LOC100820354), mRNA	Homeobox protein ATH1 OS=Arabidopsis thaliana GN=ATH1 PE=1 SV=1	--	--	GO:0090470//shoot organ boundary specification;GO:0010227//floral organ abscission;GO:0010371//regulation of gibberellin biosynthetic process;GO:0009640//photomorphogenesis;GO:0008285//negative regulation of cell proliferation;GO:0010228//vegetative to reproductive phase transition of meristem;GO:0010073//meristem maintenance	GO:0005515//protein binding;GO:0043565//sequence-specific DNA binding	GO:0005634//nucleus
CL2460.Contig2_All	down	0.000644671	0.021588	Glycine max homeobox protein ATH1-like (LOC100820354), mRNA	Homeobox protein ATH1 OS=Arabidopsis thaliana GN=ATH1 PE=1 SV=1	--	--	GO:0090470//shoot organ boundary specification;GO:0010227//floral organ abscission;GO:0010371//regulation of gibberellin biosynthetic process;GO:0009640//photomorphogenesis;GO:0008285//negative regulation of cell proliferation;GO:0010228//vegetative to reproductive phase transition of meristem;GO:0010073//meristem maintenance	GO:0005515//protein binding;GO:0043565//sequence-specific DNA binding	GO:0005634//nucleus
CL2460.Contig3_All	down	0.00179804	0.0471223	Glycine max homeobox protein ATH1-like (LOC100820354), mRNA	Homeobox protein ATH1 OS=Arabidopsis thaliana GN=ATH1 PE=1 SV=1	--	--	GO:0090470//shoot organ boundary specification;GO:0010227//floral organ abscission;GO:0010371//regulation of gibberellin biosynthetic process;GO:0009640//photomorphogenesis;GO:0008285//negative regulation of cell proliferation;GO:0010228//vegetative to reproductive phase transition of meristem;GO:0010073//meristem maintenance	GO:0005515//protein binding;GO:0043565//sequence-specific DNA binding	GO:0005634//nucleus
CL2463.Contig19_All	down	0.000210831	0.00911249	--	--	--	ER lumen protein retaining receptor	-	-	-
CL2480.Contig1_All	up	4.6858e-12	1.94067e-09	Persea americana mRNA for endochitinase	Endochitinase A OS=Nicotiana tabacum GN=CHN48 PE=1 SV=2	Uncharacterized protein contain chitin-binding domain type 3	chitinase [EC:3.2.1.14]	GO:0006032//chitin catabolic process;GO:0050832//defense response to fungus;GO:0000272//polysaccharide catabolic process;GO:0016998//cell wall macromolecule catabolic process	GO:0008843//endochitinase activity;GO:0008061//chitin binding	-
CL2484.Contig1_All	up	0.000168861	0.0076997	--	--	--	--	-	-	-
CL2497.Contig1_All	up	4.85379e-05	0.0027832	Musa balbisiana BAC contig MBP-32N20c, complete sequence	--	--	--	-	-	GO:0005739//mitochondrion
CL2497.Contig2_All	up	4.04796e-05	0.00240928	PREDICTED: Brachypodium distachyon uncharacterized LOC100830796 (LOC100830796), mRNA	--	--	--	-	-	GO:0005739//mitochondrion
CL2508.Contig1_All	up	8.8536e-07	9.78831e-05	--	--	--	--	-	-	-
CL2508.Contig2_All	up	1.59533e-10	5.00075e-08	--	--	--	--	-	-	-
CL2508.Contig3_All	up	4.65539e-08	7.74016e-06	--	--	--	--	-	-	-
CL251.Contig4_All	up	0.000224103	0.00952324	PREDICTED: Fragaria vesca subsp. vesca pleiotropic drug resistance protein 1-like (LOC101291987), mRNA	Pleiotropic drug resistance protein 15 OS=Oryza sativa subsp. japonica GN=PDR15 PE=3 SV=1	--	tyrosine decarboxylase [EC:4.1.1.25]	GO:0015748;GO:0015716//organic phosphonate transport;GO:1902047	GO:0015416//organic phosphonate transmembrane-transporting ATPase activity;GO:0005524//ATP binding;GO:0015417//polyamine-transporting ATPase activity	GO:0016021//integral to membrane;GO:0005886//plasma membrane
CL251.Contig8_All	down	3.04944e-07	3.98286e-05	PREDICTED: Vitis vinifera pleiotropic drug resistance protein 1-like (LOC100250693), miscRNA	Pleiotropic drug resistance protein 4 OS=Oryza sativa subsp. japonica GN=PDR4 PE=2 SV=1	ABC-type multidrug transport system, ATPase component	U4/U6 small nuclear ribonucleoprotein PRP3	GO:0015748;GO:0015716//organic phosphonate transport;GO:1902047	GO:0015416//organic phosphonate transmembrane-transporting ATPase activity;GO:0005524//ATP binding;GO:0015417//polyamine-transporting ATPase activity	GO:0016021//integral to membrane;GO:0005886//plasma membrane
CL2535.Contig3_All	down	0.000306914	0.012175	--	Cold shock protein 2 OS=Arabidopsis thaliana GN=CSP2 PE=1 SV=1	Opacity protein and related surface antigens	cellular nucleic acid-binding protein	GO:0009631//cold acclimation;GO:0032508//DNA duplex unwinding;GO:0009651//response to salt stress;GO:0031564//transcription antitermination;GO:0043457//regulation of cellular respiration;GO:0009845//seed germination;GO:0010228//vegetative to reproductive phase transition of meristem;GO:0009737//response to abscisic acid stimulus;GO:0048316//seed development;GO:0048443//stamen development;GO:00092…	GO:0001072//RNA binding transcription antitermination factor activity;GO:0003697//single-stranded DNA binding;GO:0003690//double-stranded DNA binding;GO:0005507//copper ion binding;GO:0005524//ATP binding;GO:0003729//mRNA binding	GO:0005794//Golgi apparatus;GO:0005730//nucleolus;GO:0005829//cytosol;GO:0005886//plasma membrane;GO:0005739//mitochondrion
CL2535.Contig4_All	down	0.00165339	0.0441271	--	Cold shock protein 2 OS=Arabidopsis thaliana GN=CSP2 PE=1 SV=1	Opacity protein and related surface antigens	cellular nucleic acid-binding protein	GO:0009631//cold acclimation;GO:0032508//DNA duplex unwinding;GO:0009651//response to salt stress;GO:0031564//transcription antitermination;GO:0043457//regulation of cellular respiration;GO:0009845//seed germination;GO:0010228//vegetative to reproductive phase transition of meristem;GO:0009737//response to abscisic acid stimulus;GO:0048316//seed development;GO:0048443//stamen development;GO:00092…	GO:0001072//RNA binding transcription antitermination factor activity;GO:0003697//single-stranded DNA binding;GO:0003690//double-stranded DNA binding;GO:0005507//copper ion binding;GO:0005524//ATP binding;GO:0003729//mRNA binding	GO:0005794//Golgi apparatus;GO:0005730//nucleolus;GO:0005829//cytosol;GO:0005886//plasma membrane;GO:0005739//mitochondrion
CL2536.Contig2_All	down	0.000219153	0.00936863	--	--	--	--	-	-	-
CL2537.Contig1_All	up	3.76702e-09	8.44079e-07	Ricinus communis alpha-glucosidase, putative, mRNA	Alpha-glucosidase OS=Spinacia oleracea PE=1 SV=1	Alpha-glucosidases, family 31 of glycosyl hydrolases	alpha-glucosidase [EC:3.2.1.20]	GO:0000023//maltose metabolic process	GO:0032450//maltose alpha-glucosidase activity;GO:0030246//carbohydrate binding;GO:0004558//alpha-glucosidase activity	-
CL2537.Contig2_All	up	4.6073e-06	0.000390782	PREDICTED: Fragaria vesca subsp. vesca alpha-glucosidase-like (LOC101315412), mRNA	Alpha-glucosidase OS=Spinacia oleracea PE=1 SV=1	Alpha-glucosidases, family 31 of glycosyl hydrolases	alpha-glucosidase [EC:3.2.1.20]	GO:0000023//maltose metabolic process	GO:0032450//maltose alpha-glucosidase activity;GO:0030246//carbohydrate binding;GO:0004558//alpha-glucosidase activity	GO:0009505//plant-type cell wall;GO:0005773//vacuole;GO:0005829//cytosol;GO:0048046//apoplast
CL2537.Contig3_All	up	5.0716e-08	8.34132e-06	PREDICTED: Fragaria vesca subsp. vesca alpha-glucosidase-like (LOC101292103), mRNA	Alpha-glucosidase OS=Spinacia oleracea PE=1 SV=1	Alpha-glucosidases, family 31 of glycosyl hydrolases	alpha-glucosidase [EC:3.2.1.20]	GO:0000023//maltose metabolic process	GO:0032450//maltose alpha-glucosidase activity;GO:0030246//carbohydrate binding;GO:0004558//alpha-glucosidase activity	GO:0009505//plant-type cell wall;GO:0005773//vacuole;GO:0005829//cytosol;GO:0048046//apoplast
CL2539.Contig2_All	up	0.000562347	0.0194421	PREDICTED: Vitis vinifera uncharacterized LOC100258867 (LOC100258867), mRNA	Pyridoxal reductase,chloroplastic OS=Arabidopsis thaliana GN=PLR1 PE=1 SV=1	Predicted oxidoreductases (related to aryl-alcohol dehydrogenases)	--	GO:0055114//oxidation-reduction process	GO:0016491//oxidoreductase activity	GO:0009536//plastid
CL2540.Contig1_All	up	7.07631e-12	2.82815e-09	Humulus lupulus Hl7SL-1 gene for signal recognition particle	--	--	--	-	-	-
CL2540.Contig2_All	up	3.72646e-21	6.3376e-18	Vitis vinifera, whole genome shotgun sequence, contig VV78X058278.15, clone ENTAV 115	--	--	--	-	-	-
CL2551.Contig1_All	up	3.70158e-14	2.1597e-11	PREDICTED: Vitis vinifera dihydroflavonol-4-reductase-like (LOC100253488), mRNA	Cinnamoyl-CoA reductase 1 OS=Arabidopsis thaliana GN=CCR1 PE=1 SV=1	Nucleoside-diphosphate-sugar epimerases	cinnamoyl-CoA reductase [EC:1.2.1.44]	GO:0009809//lignin biosynthetic process;GO:0055114//oxidation-reduction process	GO:0016621//cinnamoyl-CoA reductase activity;GO:0045552//dihydrokaempferol 4-reductase activity;GO:0050662//coenzyme binding	GO:0005829//cytosol
CL2551.Contig3_All	up	0.000862437	0.0268342	PREDICTED: Vitis vinifera dihydroflavonol-4-reductase-like (LOC100253488), mRNA	Cinnamoyl-CoA reductase 1 OS=Arabidopsis thaliana GN=CCR1 PE=1 SV=1	Nucleoside-diphosphate-sugar epimerases	cinnamoyl-CoA reductase [EC:1.2.1.44]	GO:0009809//lignin biosynthetic process;GO:0055114//oxidation-reduction process	GO:0016621//cinnamoyl-CoA reductase activity;GO:0045552//dihydrokaempferol 4-reductase activity;GO:0050662//coenzyme binding	GO:0005829//cytosol
CL257.Contig10_All	up	6.92112e-06	0.000546666	Magnolia grandiflora voucher NJ018 chloroplast, complete genome	Uncharacterized protein ORF91 OS=Phalaenopsis aphrodite subsp. formosana PE=4 SV=1	--	--	-	-	GO:0016021//integral to membrane;GO:0005739//mitochondrion;GO:0009507//chloroplast
CL257.Contig2_All	up	1.69281e-05	0.00116547	Liriodendron tulipifera chloroplast, complete genome	Uncharacterized protein ORF91 OS=Phalaenopsis aphrodite subsp. formosana PE=4 SV=1	--	--	-	-	GO:0016021//integral to membrane;GO:0009507//chloroplast
CL257.Contig3_All	up	0.00080637	0.0254967	Magnolia grandiflora voucher NJ018 chloroplast, complete genome	Uncharacterized protein ORF91 OS=Phalaenopsis aphrodite subsp. formosana PE=4 SV=1	--	--	-	-	GO:0005739//mitochondrion;GO:0009507//chloroplast
CL257.Contig8_All	up	1.71158e-06	0.000171015	Liriodendron tulipifera chloroplast, complete genome	Uncharacterized protein ORF91 OS=Phalaenopsis aphrodite subsp. formosana PE=4 SV=1	Zn-dependent hydrolases, including glyoxylases	--	-	GO:0003824//catalytic activity	GO:0009536//plastid
CL2575.Contig1_All	down	0.000173233	0.00782318	--	--	--	--	-	-	-
CL2581.Contig1_All	up	0.000129331	0.00623135	Pinus tabuliformis phi class glutathione S-transferase (GSTF2) mRNA, complete cds	Glutathione S-transferase F13 OS=Arabidopsis thaliana GN=GSTF13 PE=3 SV=1	Glutathione S-transferase	glutathione S-transferase [EC:2.5.1.18]	GO:0009407//toxin catabolic process;GO:0006749//glutathione metabolic process	GO:0004364//glutathione transferase activity	GO:0005737//cytoplasm
CL2581.Contig2_All	up	5.97517e-05	0.00330986	PREDICTED: Vitis vinifera glutathione S-transferase 3 (GST3), mRNA	Glutathione S-transferase F13 OS=Arabidopsis thaliana GN=GSTF13 PE=3 SV=1	Glutathione S-transferase	glutathione S-transferase [EC:2.5.1.18]	GO:0006749//glutathione metabolic process	GO:0004364//glutathione transferase activity	GO:0005737//cytoplasm
CL2589.Contig1_All	down	0.000131081	0.00629032	PREDICTED: Vitis vinifera transcription factor bHLH137-like (LOC100268131), mRNA	Transcription factor bHLH137 OS=Arabidopsis thaliana GN=BHLH137 PE=2 SV=1	--	phytochrome-interacting factor 3	-	-	-
CL2613.Contig2_All	up	0.000799301	0.0254341	PREDICTED: Cucumis sativus monoglyceride lipase-like (LOC101210503), mRNA >gi|449526023|ref|XM_004169967.1| PREDICTED: Cucumis sativus monoglyceride lipase-like (LOC101210503), mRNA	--	Lysophospholipase	--	GO:0006629//lipid metabolic process	GO:0047372//acylglycerol lipase activity	GO:0016021//integral to membrane;GO:0009507//chloroplast
CL2613.Contig3_All	up	0.000163173	0.00751321	PREDICTED: Cucumis sativus monoglyceride lipase-like (LOC101210503), mRNA >gi|449526023|ref|XM_004169967.1| PREDICTED: Cucumis sativus monoglyceride lipase-like (LOC101210503), mRNA	--	Lysophospholipase	--	GO:0006629//lipid metabolic process	GO:0047372//acylglycerol lipase activity	GO:0016021//integral to membrane;GO:0005783//endoplasmic reticulum;GO:0005794//Golgi apparatus;GO:0009507//chloroplast
CL2616.Contig2_All	down	0.00148409	0.0409627	PREDICTED: Fragaria vesca subsp. vesca uncharacterized LOC101300839 (LOC101300839), mRNA	--	--	--	-	-	-
CL2616.Contig4_All	down	9.6994e-05	0.00489458	PREDICTED: Fragaria vesca subsp. vesca uncharacterized LOC101300839 (LOC101300839), mRNA	WEB family protein At5g16730, chloroplastic OS=Arabidopsis thaliana GN=At5g16730 PE=1 SV=1	Type V secretory pathway, adhesin AidA	kinesin family member 15	-	-	-
CL2625.Contig1_All	up	3.94026e-05	0.0023557	PREDICTED: Vitis vinifera transmembrane protein 19-like (LOC100242201), mRNA	--	Predicted membrane protein	--	-	-	GO:0016021//integral to membrane;GO:0005886//plasma membrane
CL2632.Contig1_All	down	1.50291e-06	0.000152646	PREDICTED: Vitis vinifera phospholipase D delta-like (LOC100261019), mRNA	Phospholipase D delta OS=Arabidopsis thaliana GN=PLDDELTA PE=1 SV=2	Phosphatidylserine/phosphatidylglycerophosphate/cardiolipin synthases and related enzymes	phospholipase D [EC:3.1.4.4]	GO:0016042//lipid catabolic process;GO:0046470//phosphatidylcholine metabolic process	GO:0005509//calcium ion binding;GO:0004630//phospholipase D activity;GO:0070290//NAPE-specific phospholipase D activity	GO:0016020//membrane
CL2637.Contig3_All	up	4.07536e-05	0.00242018	Phyllostachys edulis clone 00077 genomic sequence	--	--	--	-	-	-
CL2642.Contig3_All	up	0.000489452	0.0174736	PREDICTED: Vitis vinifera polyphenol oxidase, chloroplastic-like (LOC100257152), mRNA	Aureusidin synthase OS=Antirrhinum majus GN=AS1 PE=1 SV=1	--	polyphenol oxidase [EC:1.10.3.1]	GO:0008152//metabolic process	-	-
CL265.Contig1_All	down	5.35184e-07	6.50134e-05	--	Protein TRANSPARENT TESTA 12 OS=Arabidopsis thaliana GN=TT12 PE=2 SV=1	Na+-driven multidrug efflux pump	multidrug resistance protein, MATE family	GO:0006855//drug transmembrane transport	GO:0015297//antiporter activity;GO:0015238//drug transmembrane transporter activity	GO:0016021//integral to membrane;GO:0005886//plasma membrane
CL265.Contig3_All	up	0.00154895	0.0421273	TSA: Camelina sativa comp63183_c0_seq1 transcribed RNA sequence	Protein TRANSPARENT TESTA 12 OS=Arabidopsis thaliana GN=TT12 PE=2 SV=1	Na+-driven multidrug efflux pump	multidrug resistance protein, MATE family	GO:0006855//drug transmembrane transport	GO:0015297//antiporter activity;GO:0015238//drug transmembrane transporter activity	GO:0016021//integral to membrane;GO:0005886//plasma membrane
CL265.Contig4_All	up	0.001383	0.0388582	--	--	--	--	-	-	-
CL2655.Contig1_All	up	0.000614327	0.0208072	TSA: Camelina sativa comp50209_c0_seq1 transcribed RNA sequence	--	--	E3 ubiquitin-protein ligase RNF115/126 [EC:6.3.2.19]	GO:0042787//protein ubiquitination involved in ubiquitin-dependent protein catabolic process;GO:0000209//protein polyubiquitination;GO:0043161//proteasomal ubiquitin-dependent protein catabolic process	GO:0061630;GO:0008270//zinc ion binding	GO:0005737//cytoplasm
CL2673.Contig2_All	down	0.00106421	0.0318177	PREDICTED: Vitis vinifera ABC transporter C family member 3-like (LOC100259590), mRNA	ABC transporter C family member 3 OS=Arabidopsis thaliana GN=ABCC3 PE=1 SV=1	ABC-type multidrug transport system, ATPase and permease components	ATP-binding cassette, subfamily C (CFTR/MRP), member 2	GO:0055085//transmembrane transport;GO:0055114//oxidation-reduction process	GO:0042626//ATPase activity, coupled to transmembrane movement of substances;GO:0005524//ATP binding;GO:0032440//2-alkenal reductase [NAD(P)] activity	GO:0016021//integral to membrane
CL2676.Contig1_All	up	0.000392991	0.0147756	--	Bowman-Birk type proteinase inhibitor OS=Lens culinaris PE=1 SV=2	--	--	-	-	-
CL2676.Contig3_All	up	0.000773314	0.024765	--	Seed trypsin/chymotrypsin inhibitor TI5-72 OS=Pisum sativum GN=TI572 PE=2 SV=1	--	--	-	-	-
CL2679.Contig1_All	up	0.000321379	0.0126111	--	--	--	--	-	-	GO:0016020//membrane
CL2730.Contig1_All	up	2.37791e-06	0.00022388	Oryza sativa (indica cultivar-group) cDNA clone:OSIGCRA110G18, full insert sequence	Proline-rich receptor-like protein kinase PERK8 OS=Arabidopsis thaliana GN=PERK8 PE=1 SV=1	--	--	GO:0006952//defense response	GO:0004871//signal transducer activity	GO:0005737//cytoplasm;GO:0046658//anchored to plasma membrane;GO:0009506//plasmodesma
CL2730.Contig3_All	up	2.5523e-07	3.42879e-05	Oryza sativa (indica cultivar-group) cDNA clone:OSIGCRA110G18, full insert sequence	Proline-rich receptor-like protein kinase PERK8 OS=Arabidopsis thaliana GN=PERK8 PE=1 SV=1	--	nuclear pore complex protein Nup62	GO:0006952//defense response	GO:0004871//signal transducer activity	GO:0005737//cytoplasm;GO:0046658//anchored to plasma membrane;GO:0009506//plasmodesma
CL2738.Contig1_All	up	6.1912e-11	2.17053e-08	--	--	--	--	-	-	-
CL2738.Contig2_All	up	8.27097e-09	1.71276e-06	--	--	--	--	-	-	-
CL2770.Contig2_All	up	2.44511e-07	3.31263e-05	PREDICTED: Vitis vinifera prolyl endopeptidase-like (LOC100267810), mRNA	--	Serine proteases of the peptidase family S9A	prolyl oligopeptidase [EC:3.4.21.26]	GO:0006508//proteolysis	GO:0070008//serine-type exopeptidase activity;GO:0004252//serine-type endopeptidase activity	GO:0005829//cytosol;GO:0009507//chloroplast
CL2770.Contig3_All	up	4.71549e-06	0.000396423	PREDICTED: Vitis vinifera prolyl endopeptidase-like (LOC100267810), mRNA	--	Serine proteases of the peptidase family S9A	prolyl oligopeptidase [EC:3.4.21.26]	GO:0006508//proteolysis	GO:0070008//serine-type exopeptidase activity;GO:0004252//serine-type endopeptidase activity	GO:0005829//cytosol;GO:0009507//chloroplast
CL2775.Contig1_All	down	2.2599e-06	0.000214632	Vitis vinifera contig VV78X270005.7, whole genome shotgun sequence	--	--	histone arginine demethylase JMJD6 [EC:1.14.11.-]	-	-	-
CL279.Contig3_All	up	0.000551185	0.0191723	--	--	--	--	GO:0032259//methylation	GO:0008757//S-adenosylmethionine-dependent methyltransferase activity	GO:0005768//endosome;GO:0005774//vacuolar membrane;GO:0005802//trans-Golgi network
CL2797.Contig1_All	down	3.96671e-05	0.00236797	--	Probable disease resistance protein At5g63020 OS=Arabidopsis thaliana GN=At5g63020 PE=2 SV=2	--	maintenance of ploidy protein MOB1 (MPS1 binder 1)	-	-	-
CL2797.Contig4_All	down	6.11302e-08	9.71435e-06	--	Probable disease resistance protein At4g27220 OS=Arabidopsis thaliana GN=At4g27220 PE=2 SV=1	Leucine-rich repeat (LRR) protein	maintenance of ploidy protein MOB1 (MPS1 binder 1)	-	-	-
CL2798.Contig2_All	up	2.28617e-16	2.00813e-13	Vitis vinifera clone SS0ABG1YF16	Chlorophyll a-b binding protein 36, chloroplastic OS=Nicotiana tabacum GN=CAB36 PE=3 SV=1	--	light-harvesting complex II chlorophyll a/b binding protein 2	GO:0009416//response to light stimulus;GO:0018298//protein-chromophore linkage;GO:0009768//photosynthesis, light harvesting in photosystem I	GO:0016168//chlorophyll binding;GO:0046872//metal ion binding;GO:0031409//pigment binding	GO:0016021//integral to membrane;GO:0009522//photosystem I;GO:0009941//chloroplast envelope;GO:0009535//chloroplast thylakoid membrane;GO:0009523//photosystem II;GO:0010287//plastoglobule
CL282.Contig2_All	up	8.28635e-07	9.3158e-05	Medicago truncatula Gamma-glutamyltransferase (MTR_3g087950) mRNA, complete cds	Gamma-glutamyltranspeptidase 1 OS=Arabidopsis thaliana GN=GGT1 PE=2 SV=1	Gamma-glutamyltransferase	gamma-glutamyltranspeptidase [EC:2.3.2.2]	GO:0001666//response to hypoxia;GO:0006979//response to oxidative stress;GO:0006751//glutathione catabolic process;GO:0009853//photorespiration;GO:1901605	GO:0008453//alanine-glyoxylate transaminase activity;GO:0003840//gamma-glutamyltransferase activity;GO:0004021//L-alanine:2-oxoglutarate aminotransferase activity;GO:0016756//glutathione gamma-glutamylcysteinyltransferase activity;GO:0047958//glycine:2-oxoglutarate aminotransferase activity	GO:0005829//cytosol;GO:0005777//peroxisome;GO:0009506//plasmodesma;GO:0009505//plant-type cell wall;GO:0009507//chloroplast;GO:0005773//vacuole;GO:0016020//membrane;GO:0048046//apoplast
CL282.Contig3_All	up	0.00103019	0.0309806	Allium cepa gamma-glutamyltransferase mRNA, partial cds	Gamma-glutamyltranspeptidase 1 OS=Arabidopsis thaliana GN=GGT1 PE=2 SV=1	Gamma-glutamyltransferase	gamma-glutamyltranspeptidase [EC:2.3.2.2]	GO:0001666//response to hypoxia;GO:0006979//response to oxidative stress;GO:0006751//glutathione catabolic process;GO:0009853//photorespiration;GO:1901605	GO:0008453//alanine-glyoxylate transaminase activity;GO:0003840//gamma-glutamyltransferase activity;GO:0004021//L-alanine:2-oxoglutarate aminotransferase activity;GO:0016756//glutathione gamma-glutamylcysteinyltransferase activity;GO:0047958//glycine:2-oxoglutarate aminotransferase activity	GO:0005829//cytosol;GO:0016021//integral to membrane;GO:0005777//peroxisome;GO:0009506//plasmodesma;GO:0009505//plant-type cell wall;GO:0009507//chloroplast;GO:0005773//vacuole;GO:0048046//apoplast
CL2820.Contig1_All	up	5.522e-05	0.00309313	--	Probable leucine-rich repeat receptor-like protein kinase At2g33170 OS=Arabidopsis thaliana GN=At2g33170 PE=2 SV=1	Leucine-rich repeat (LRR) protein	LRR receptor-like serine/threonine-protein kinase FLS2 [EC:2.7.11.1]	-	GO:0016301//kinase activity	GO:0016020//membrane
CL2854.Contig1_All	up	0.00130211	0.0371588	Ricinus communis monoxygenase, putative, mRNA	Zeaxanthin epoxidase, chloroplastic OS=Arabidopsis thaliana GN=ZEP PE=1 SV=1	2-polyprenyl-6-methoxyphenol hydroxylase and related FAD-dependent oxidoreductases	zeaxanthin epoxidase [EC:1.14.13.90]	GO:0044550//secondary metabolite biosynthetic process	GO:0016709//oxidoreductase activity, acting on paired donors, with incorporation or reduction of molecular oxygen, NAD(P)H as one donor, and incorporation of one atom of oxygen	-
CL2867.Contig1_All	down	0.000157638	0.00730039	PREDICTED: Vitis vinifera probable peptide/nitrate transporter At1g59740-like (LOC100243054), mRNA	Probable peptide/nitrate transporter At1g59740 OS=Arabidopsis thaliana GN=At1g59740 PE=2 SV=1	Dipeptide/tripeptide permease	solute carrier family 15 (peptide/histidine transporter), member 3/4	GO:0006810//transport	GO:0005215//transporter activity	GO:0016021//integral to membrane
CL2872.Contig3_All	down	0.00106677	0.031853	Persea americana proliferation cell nuclear antigen mRNA, complete cds	Proliferating cell nuclear antigen OS=Nicotiana tabacum GN=PCNA PE=2 SV=1	DNA polymerase sliding clamp subunit (PCNA homolog)	proliferating cell nuclear antigen	GO:0006272//leading strand elongation;GO:0006298//mismatch repair;GO:0019985//translesion synthesis;GO:0006275//regulation of DNA replication	GO:0030337//DNA polymerase processivity factor activity;GO:0003677//DNA binding	GO:0043626//PCNA complex;GO:0005634//nucleus
CL2877.Contig2_All	up	2.73104e-06	0.000250058	--	--	--	--	-	-	-
CL2878.Contig1_All	down	0.00164993	0.0440493	--	--	--	--	-	-	-
CL289.Contig3_All	down	2.69675e-05	0.00171548	PREDICTED: Fragaria vesca subsp. vesca receptor-like serine/threonine-protein kinase At1g78530-like (LOC101296186), mRNA	Receptor-like serine/threonine-protein kinase At1g78530 OS=Arabidopsis thaliana GN=At1g78530 PE=2 SV=1	Serine/threonine protein kinase	protein brassinosteroid insensitive 1 [EC:2.7.10.1 2.7.11.1]	GO:0006468//protein phosphorylation	GO:0005524//ATP binding;GO:0004674//protein serine/threonine kinase activity	GO:0005886//plasma membrane;GO:0016021//integral to membrane
CL2894.Contig2_All	up	0.000514943	0.0181887	Nelumbo nucifera ubiqutin-conjugating enzyme 4 mRNA, complete cds	Ubiquitin-conjugating enzyme E2 2 OS=Medicago sativa GN=UBC2 PE=2 SV=1	Ubiquitin-protein ligase	ubiquitin-conjugating enzyme E2 A [EC:6.3.2.19]	GO:0006281//DNA repair;GO:0043161//proteasomal ubiquitin-dependent protein catabolic process;GO:0000209//protein polyubiquitination;GO:0016574//histone ubiquitination	GO:0031625//ubiquitin protein ligase binding;GO:0061630;GO:0005524//ATP binding	GO:0005737//cytoplasm
CL2896.Contig2_All	down	3.04927e-05	0.00190718	PREDICTED: Vitis vinifera transcription factor bHLH96-like (LOC100259155), mRNA	Transcription factor bHLH96 OS=Arabidopsis thaliana GN=BHLH96 PE=2 SV=1	--	transcription factor MYC2	-	GO:0005488//binding	-
CL2900.Contig1_All	up	0.00132745	0.0376802	Vitis vinifera clone SS0AFA26YM15	Stem-specific protein TSJT1 OS=Nicotiana tabacum GN=TSJT1 PE=2 SV=1	Asparagine synthase (glutamine-hydrolyzing)	asparagine synthase (glutamine-hydrolysing) [EC:6.3.5.4]	-	-	-
CL2900.Contig2_All	up	2.7505e-09	6.54333e-07	Oryza sativa (indica cultivar-group) clone OSE-193-288-D11 stem specific tsjt1 mRNA, partial cds	Stem-specific protein TSJT1 OS=Nicotiana tabacum GN=TSJT1 PE=2 SV=1	Asparagine synthase (glutamine-hydrolyzing)	asparagine synthase (glutamine-hydrolysing) [EC:6.3.5.4]	GO:0006529//asparagine biosynthetic process;GO:0006541//glutamine metabolic process;GO:0010044//response to aluminum ion;GO:0009733//response to auxin stimulus	GO:0004066//asparagine synthase (glutamine-hydrolyzing) activity;GO:0042803//protein homodimerization activity	GO:0005886//plasma membrane;GO:0005829//cytosol
CL2925.Contig2_All	down	0.000154632	0.0071987	Pinus radiata clone 1 athila-like retrotransposon reverse transcriptase-like (RT) gene, partial sequence	RNA-directed DNA polymerase homolog OS=Oenothera berteriana PE=4 SV=1	Transposase and inactivated derivatives	--	-	-	-
CL2931.Contig3_All	down	0.000238828	0.0100159	PREDICTED: Glycine max peptide transporter PTR1-like (LOC100777724), mRNA	Peptide transporter PTR1 OS=Arabidopsis thaliana GN=PTR1 PE=2 SV=1	Dipeptide/tripeptide permease	solute carrier family 15 (peptide/histidine transporter), member 3/4	GO:0042939//tripeptide transport;GO:0006807//nitrogen compound metabolic process;GO:0042938//dipeptide transport;GO:0015031//protein transport	GO:0042936//dipeptide transporter activity;GO:0042937//tripeptide transporter activity	GO:0009506//plasmodesma;GO:0005886//plasma membrane;GO:0016021//integral to membrane
CL2944.Contig1_All	up	4.46896e-05	0.00260363	--	--	--	--	-	-	-
CL2947.Contig1_All	up	1.52873e-06	0.000155071	PREDICTED: Vitis vinifera uncharacterized LOC100245595 (LOC100245595), mRNA	--	Predicted permeases		GO:0009926//auxin polar transport;GO:0055085//transmembrane transport;GO:0009733//response to auxin stimulus	GO:0009672//auxin:hydrogen symporter activity	GO:0005789//endoplasmic reticulum membrane;GO:0016021//integral to membrane
CL2947.Contig2_All	up	8.90621e-05	0.00457162	PREDICTED: Vitis vinifera uncharacterized LOC100245595 (LOC100245595), mRNA	--	--		GO:0055085//transmembrane transport;GO:0009926//auxin polar transport;GO:0009734//auxin mediated signaling pathway;GO:0010311//lateral root formation;GO:0040009//regulation of growth rate;GO:0010252//auxin homeostasis	GO:0010329//auxin efflux transmembrane transporter activity;GO:0009672//auxin:hydrogen symporter activity	GO:0016021//integral to membrane;GO:0009507//chloroplast;GO:0005789//endoplasmic reticulum membrane
CL2947.Contig3_All	up	0.00043069	0.0158428	PREDICTED: Vitis vinifera uncharacterized LOC100245595 (LOC100245595), mRNA	--	--		GO:0055085//transmembrane transport;GO:0009926//auxin polar transport;GO:0009734//auxin mediated signaling pathway;GO:0010311//lateral root formation;GO:0040009//regulation of growth rate;GO:0010252//auxin homeostasis	GO:0010329//auxin efflux transmembrane transporter activity;GO:0009672//auxin:hydrogen symporter activity	GO:0016021//integral to membrane;GO:0009507//chloroplast;GO:0005789//endoplasmic reticulum membrane
CL2959.Contig3_All	down	0.00181978	0.0475209	PREDICTED: Vitis vinifera protein BREAST CANCER SUSCEPTIBILITY 1 homolog (LOC100256563), mRNA	Protein BREAST CANCER SUSCEPTIBILITY 1 homolog OS=Arabidopsis thaliana GN=BRCA1 PE=2 SV=1	RING-finger-containing E3 ubiquitin ligase	BRCA1-associated RING domain protein 1 [EC:6.3.2.19]	GO:0044260;GO:0080090//regulation of primary metabolic process;GO:0090304;GO:0031323//regulation of cellular metabolic process	-	GO:0044464//cell part
CL297.Contig2_All	up	0.00107857	0.032145	Vitis vinifera contig VV78X239406.8, whole genome shotgun sequence	Probable metal-nicotianamine transporter YSL9 OS=Oryza sativa subsp. japonica GN=YSL9 PE=2 SV=2	Predicted membrane protein	--	GO:0055085//transmembrane transport	-	GO:0016021//integral to membrane
CL2991.Contig2_All	up	1.86755e-09	4.62164e-07	PREDICTED: Vitis vinifera uncharacterized LOC100266089 (LOC100266089), mRNA	--	--	--	-	-	-
CL2997.Contig4_All	up	8.1946e-05	0.00426167	PREDICTED: Fragaria vesca subsp. vesca probable methyltransferase PMT20-like (LOC101302752), mRNA	Probable methyltransferase PMT21 OS=Arabidopsis thaliana GN=ERD3 PE=2 SV=1	--	--	GO:0032259//methylation	GO:0008757//S-adenosylmethionine-dependent methyltransferase activity	GO:0000139//Golgi membrane;GO:0005789//endoplasmic reticulum membrane;GO:0005768//endosome;GO:0005774//vacuolar membrane;GO:0016021//integral to membrane;GO:0005802//trans-Golgi network
CL3016.Contig3_All	up	0.00160223	0.0431842	PREDICTED: Vitis vinifera transcription factor bHLH68-like (LOC100249096), mRNA	Transcription factor bHLH68 OS=Arabidopsis thaliana GN=BHLH68 PE=2 SV=2	--	--	GO:0045944//positive regulation of transcription from RNA polymerase II promoter	GO:0001228//RNA polymerase II transcription regulatory region sequence-specific DNA binding transcription factor activity involved in positive regulation of transcription;GO:0001046//core promoter sequence-specific DNA binding;GO:0046983//protein dimerization activity	GO:0005634//nucleus
CL302.Contig6_All	down	0.000386471	0.0145785	Liriodendron tulipifera putative Frigida gene, partial sequence	--	--	--	-	-	-
CL3026.Contig3_All	up	2.63232e-08	4.77118e-06	PREDICTED: Glycine max polyol transporter 5-like (LOC100800461), mRNA	Polyol transporter 5 OS=Arabidopsis thaliana GN=PLT5 PE=1 SV=2	Permeases of the major facilitator superfamily	MFS transporter, SP family, solute carrier family 2 (myo-inositol transporter), member 13	GO:0046323//glucose import;GO:0015992//proton transport;GO:0055114//oxidation-reduction process	GO:0005355//glucose transmembrane transporter activity;GO:0005351//sugar:hydrogen symporter activity;GO:0032440//2-alkenal reductase [NAD(P)] activity	GO:0005887//integral to plasma membrane
CL3050.Contig1_All	up	8.24395e-05	0.00428176	PREDICTED: Fragaria vesca subsp. vesca inositol transporter 1-like (LOC101299079), mRNA	Inositol transporter 1 OS=Arabidopsis thaliana GN=INT1 PE=1 SV=1	Permeases of the major facilitator superfamily	MFS transporter, SP family, solute carrier family 2 (myo-inositol transporter), member 13	GO:0015798//myo-inositol transport;GO:0055085//transmembrane transport;GO:0015992//proton transport	GO:0005351//sugar:hydrogen symporter activity;GO:0005366//myo-inositol:hydrogen symporter activity	GO:0009705//plant-type vacuole membrane;GO:0005886//plasma membrane;GO:0016021//integral to membrane
CL3050.Contig2_All	up	0.00191432	0.0492175	PREDICTED: Fragaria vesca subsp. vesca inositol transporter 1-like (LOC101299079), mRNA	Inositol transporter 1 OS=Arabidopsis thaliana GN=INT1 PE=1 SV=1	Permeases of the major facilitator superfamily	MFS transporter, SP family, solute carrier family 2 (myo-inositol transporter), member 13	GO:0015798//myo-inositol transport;GO:0055085//transmembrane transport;GO:0015992//proton transport	GO:0005351//sugar:hydrogen symporter activity;GO:0005366//myo-inositol:hydrogen symporter activity	GO:0009705//plant-type vacuole membrane;GO:0005886//plasma membrane;GO:0016021//integral to membrane
CL3050.Contig3_All	up	0.00015728	0.00728802	PREDICTED: Fragaria vesca subsp. vesca inositol transporter 1-like (LOC101299079), mRNA	Inositol transporter 1 OS=Arabidopsis thaliana GN=INT1 PE=1 SV=1	Permeases of the major facilitator superfamily	MFS transporter, SP family, solute carrier family 2 (myo-inositol transporter), member 13	GO:0015798//myo-inositol transport;GO:0055085//transmembrane transport;GO:0015992//proton transport	GO:0005351//sugar:hydrogen symporter activity;GO:0005366//myo-inositol:hydrogen symporter activity	GO:0009705//plant-type vacuole membrane;GO:0005886//plasma membrane;GO:0016021//integral to membrane
CL3050.Contig5_All	up	0.00153747	0.0418577	PREDICTED: Fragaria vesca subsp. vesca inositol transporter 1-like (LOC101299079), mRNA	Inositol transporter 1 OS=Arabidopsis thaliana GN=INT1 PE=1 SV=1	Permeases of the major facilitator superfamily	MFS transporter, SP family, solute carrier family 2 (myo-inositol transporter), member 13	GO:0015798//myo-inositol transport;GO:0055085//transmembrane transport;GO:0015992//proton transport	GO:0005351//sugar:hydrogen symporter activity;GO:0005366//myo-inositol:hydrogen symporter activity	GO:0009705//plant-type vacuole membrane;GO:0005886//plasma membrane;GO:0016021//integral to membrane
CL3050.Contig8_All	up	0.000493151	0.0175821	PREDICTED: Glycine max probable inositol transporter 1-like (LOC100810232), mRNA	Inositol transporter 1 OS=Arabidopsis thaliana GN=INT1 PE=1 SV=1	Permeases of the major facilitator superfamily	MFS transporter, SP family, solute carrier family 2 (myo-inositol transporter), member 13	GO:0015798//myo-inositol transport;GO:0055085//transmembrane transport;GO:0008643//carbohydrate transport;GO:0015992//proton transport;GO:0055114//oxidation-reduction process	GO:0005366//myo-inositol:hydrogen symporter activity;GO:0032440//2-alkenal reductase [NAD(P)] activity	GO:0009705//plant-type vacuole membrane;GO:0016021//integral to membrane
CL3068.Contig3_All	up	7.74245e-06	0.000601435	(Populus tomentosa x P. bolleana) x P. tomentosa WRKY transcription factor 3 mRNA, complete cds	WRKY transcription factor 22 OS=Arabidopsis thaliana GN=WRKY22 PE=2 SV=1	--	WRKY transcription factor 22	-	-	-
CL307.Contig1_All	up	1.20451e-09	3.07312e-07	--	--	--	--	-	-	-
CL3081.Contig3_All	up	0.000412857	0.0152923	PREDICTED: Fragaria vesca subsp. vesca uncharacterized LOC101307406 (LOC101307406), mRNA	Uncharacterized protein At4g14100 OS=Arabidopsis thaliana GN=At4g14100 PE=2 SV=1	--	--	-	-	-
CL3105.Contig3_All	down	1.44463e-05	0.00102598	PREDICTED: Vitis vinifera uncharacterized LOC100266232 (LOC100266232), mRNA	Probable LRR receptor-like serine/threonine-protein kinase At4g36180 OS=Arabidopsis thaliana GN=At4g36180 PE=1 SV=1	Leucine-rich repeat (LRR) protein	LRR receptor-like serine/threonine-protein kinase FLS2 [EC:2.7.11.1]	GO:0016310//phosphorylation	GO:0016301//kinase activity	GO:0016020//membrane
CL3112.Contig1_All	up	0.000190878	0.00843418	--	--	--	--	-	-	-
CL3120.Contig1_All	up	0.00150673	0.0413733	Nicotiana tabacum NtVPE-1a mRNA for vacuolar processing enzyme-1a complete cds	Vacuolar-processing enzyme OS=Citrus sinensis PE=2 SV=1	Glycosylphosphatidylinositol transamidase (GPIT), subunit GPI8	legumain [EC:3.4.22.34]	GO:0006624//vacuolar protein processing;GO:0051603//proteolysis involved in cellular protein catabolic process	GO:0004197//cysteine-type endopeptidase activity	GO:0005773//vacuole
CL3123.Contig1_All	down	0.000862039	0.0268342	PREDICTED: Vitis vinifera Fanconi anemia group I protein-like (LOC100260122), mRNA	Extensin OS=Nicotiana tabacum GN=HRGPNT3 PE=2 SV=1	DNA-directed RNA polymerase, beta' subunit/160 kD subunit	fanconi anemia group I protein	GO:0006974//response to DNA damage stimulus	-	GO:0009506//plasmodesma
CL3135.Contig1_All	up	1.73521e-08	3.28675e-06	Zantedeschia aethiopica ribulose-1,5-bisphosphate carboxylase/oxygenase small subunit (rbcS) mRNA, nuclear gene encoding chloroplast protein, complete cds	Ribulose bisphosphate carboxylase small chain SSU5A, chloroplastic OS=Lemna gibba GN=SSU5A PE=3 SV=1	Ribulose bisphosphate carboxylase small subunit	ribulose-bisphosphate carboxylase small chain [EC:4.1.1.39]	GO:0019253//reductive pentose-phosphate cycle;GO:0009853//photorespiration;GO:0055114//oxidation-reduction process	GO:0016984//ribulose-bisphosphate carboxylase activity;GO:0004497//monooxygenase activity	GO:0009507//chloroplast
CL3143.Contig1_All	down	7.17816e-06	0.000564181	--	Transcription factor HBP-1b(c1) (Fragment) OS=Triticum aestivum PE=1 SV=2	--	transcription factor TGA	GO:0006351//transcription, DNA-dependent	GO:0043565//sequence-specific DNA binding	GO:0009536//plastid
CL3143.Contig2_All	down	2.92969e-06	0.000266416	--	Transcription factor HBP-1b(c1) (Fragment) OS=Triticum aestivum PE=1 SV=2	--	transcription factor TGA	-	-	-
CL3149.Contig1_All	up	4.02159e-09	8.94751e-07	PREDICTED: Vitis vinifera probable leucine-rich repeat receptor-like protein kinase At5g49770 (LOC100257037), mRNA	Probable leucine-rich repeat receptor-like protein kinase At5g49770 OS=Arabidopsis thaliana GN=At5g49770 PE=2 SV=1	Serine/threonine protein kinase	protein brassinosteroid insensitive 1 [EC:2.7.10.1 2.7.11.1]	GO:0055114//oxidation-reduction process;GO:0007169//transmembrane receptor protein tyrosine kinase signaling pathway;GO:0000186//activation of MAPKK activity	GO:0005524//ATP binding;GO:0004709//MAP kinase kinase kinase activity;GO:0032440//2-alkenal reductase [NAD(P)] activity	GO:0016021//integral to membrane;GO:0005622//intracellular;GO:0005576//extracellular region
CL3150.Contig2_All	up	1.15626e-08	2.28771e-06	Sarracenia alata isolate D378.01 genomic region Salata95b_323	--	--	--	-	-	-
CL3150.Contig3_All	up	0.000136413	0.00647885	Vitis vinifera clone SS0ABG1YK12	--	--	--	-	-	-
CL3163.Contig2_All	down	0.000299932	0.0119932	--	--	--	--	-	-	-
CL3165.Contig3_All	up	5.89692e-09	1.2637e-06	PREDICTED: Cucumis sativus serine/threonine-protein kinase At3g07070-like (LOC101224072), mRNA	Serine/threonine-protein kinase At3g07070 OS=Arabidopsis thaliana GN=At3g07070 PE=2 SV=1	Serine/threonine protein kinase	serine/threonine-protein kinase PBS1 [EC:2.7.11.1]	GO:0045087//innate immune response;GO:0018108//peptidyl-tyrosine phosphorylation	GO:0004715//non-membrane spanning protein tyrosine kinase activity;GO:0005524//ATP binding;GO:0004674//protein serine/threonine kinase activity	GO:0005886//plasma membrane
CL3176.Contig1_All	down	8.98831e-06	0.000685556	PREDICTED: Vitis vinifera uncharacterized LOC100254633 (LOC100254633), mRNA	--	--	--	-	-	GO:0009507//chloroplast
CL3178.Contig1_All	down	4.16645e-06	0.000361604	PREDICTED: Vitis vinifera glucan endo-1,3-beta-glucosidase 13-like (LOC100261744), mRNA	Glucan endo-1,3-beta-glucosidase 13 OS=Arabidopsis thaliana GN=At5g56590 PE=1 SV=1	--	arabidopsis histidine kinase 2/3/4 (cytokinin receptor) [EC:2.7.13.3]	-	GO:0016787//hydrolase activity	-
CL3189.Contig1_All	up	3.02852e-10	8.89994e-08	PREDICTED: Vitis vinifera uncharacterized LOC100263026 (LOC100263026), mRNA	Uridine nucleosidase 1 OS=Arabidopsis thaliana GN=URH1 PE=1 SV=2	Inosine-uridine nucleoside N-ribohydrolase	uridine nucleosidase [EC:3.2.2.3]	GO:0009753//response to jasmonic acid stimulus;GO:0009611//response to wounding;GO:0006148//inosine catabolic process;GO:0006154//adenosine catabolic process	GO:0047622//adenosine nucleosidase activity;GO:0047724//inosine nucleosidase activity	GO:0005829//cytosol;GO:0005618//cell wall;GO:0048046//apoplast
CL3189.Contig2_All	up	3.4038e-09	7.75144e-07	PREDICTED: Vitis vinifera uncharacterized LOC100263026 (LOC100263026), mRNA	Uridine nucleosidase 1 OS=Arabidopsis thaliana GN=URH1 PE=1 SV=2	Inosine-uridine nucleoside N-ribohydrolase	uridine nucleosidase [EC:3.2.2.3]	GO:0009753//response to jasmonic acid stimulus;GO:0009611//response to wounding;GO:0006148//inosine catabolic process;GO:0006154//adenosine catabolic process	GO:0047622//adenosine nucleosidase activity;GO:0047724//inosine nucleosidase activity	GO:0005829//cytosol;GO:0005618//cell wall;GO:0048046//apoplast
CL3196.Contig2_All	up	0.00184474	0.0478597	PREDICTED: Vitis vinifera non-lysosomal glucosylceramidase-like (LOC100249401), mRNA	--	Predicted bile acid beta-glucosidase	--	GO:0006680//glucosylceramide catabolic process	GO:0004348//glucosylceramidase activity	GO:0005886//plasma membrane
CL3196.Contig3_All	up	1.2495e-08	2.45397e-06	PREDICTED: Vitis vinifera non-lysosomal glucosylceramidase-like (LOC100249401), mRNA	--	Predicted bile acid beta-glucosidase	--	GO:0006680//glucosylceramide catabolic process	GO:0004348//glucosylceramidase activity	GO:0005886//plasma membrane
CL3196.Contig4_All	up	1.99805e-06	0.000193354	PREDICTED: Vitis vinifera non-lysosomal glucosylceramidase-like (LOC100249401), mRNA	--	Predicted bile acid beta-glucosidase	--	GO:0006680//glucosylceramide catabolic process	GO:0004348//glucosylceramidase activity	GO:0005886//plasma membrane
CL3196.Contig5_All	up	1.2599e-05	0.000913865	PREDICTED: Vitis vinifera non-lysosomal glucosylceramidase-like (LOC100249401), mRNA	--	Predicted bile acid beta-glucosidase	--	GO:0006680//glucosylceramide catabolic process	GO:0004348//glucosylceramidase activity	GO:0005886//plasma membrane
CL3219.Contig3_All	down	1.66503e-05	0.00114832	--	--	--	--	-	-	-
CL3224.Contig1_All	up	0.000352284	0.013538	PREDICTED: Vitis vinifera uncharacterized LOC100264164 (LOC100264164), mRNA	Vacuolar cation/proton exchanger 2 OS=Oryza sativa subsp. japonica GN=CAX2 PE=2 SV=2	--	Ca2+:H+ antiporter	GO:0071472//cellular response to salt stress;GO:0035725//sodium ion transmembrane transport;GO:0055074//calcium ion homeostasis	GO:0005432//calcium:sodium antiporter activity;GO:0005509//calcium ion binding	GO:0016021//integral to membrane;GO:0000325//plant-type vacuole;GO:0009506//plasmodesma;GO:0005774//vacuolar membrane;GO:0009507//chloroplast
CL3224.Contig2_All	up	0.00116513	0.0341518	Picea sitchensis isolate CR401 sodium/calcium exchanger family-like protein mRNA, partial cds	Vacuolar cation/proton exchanger 1c OS=Oryza sativa subsp. japonica GN=CAX1c PE=2 SV=1	Ca2+/H+ antiporter	Ca2+:H+ antiporter	GO:0055074//calcium ion homeostasis;GO:0035725//sodium ion transmembrane transport	GO:0005432//calcium:sodium antiporter activity;GO:0005509//calcium ion binding	GO:0016021//integral to membrane
CL3224.Contig3_All	up	0.00119439	0.0348182	Picea sitchensis isolate CR401 sodium/calcium exchanger family-like protein mRNA, partial cds	Vacuolar cation/proton exchanger 1c OS=Oryza sativa subsp. japonica GN=CAX1c PE=2 SV=1	Ca2+/H+ antiporter	Ca2+:H+ antiporter	GO:0055074//calcium ion homeostasis;GO:0035725//sodium ion transmembrane transport	GO:0005432//calcium:sodium antiporter activity;GO:0005509//calcium ion binding	GO:0016021//integral to membrane
CL3248.Contig2_All	up	1.0624e-08	2.12234e-06	Arabidopsis thaliana chromosome 5, complete sequence	Protein argonaute MEL1 OS=Oryza sativa subsp. japonica GN=MEL1 PE=2 SV=1	--	argonaute	GO:0006413//translational initiation;GO:0009561//megagametogenesis;GO:0031047//gene silencing by RNA;GO:0033169//histone H3-K9 demethylation;GO:0007143//female meiosis;GO:0055046//microgametogenesis;GO:0007140//male meiosis	GO:0003743//translation initiation factor activity;GO:0035197//siRNA binding	GO:0005739//mitochondrion;GO:0005731//nucleolus organizer region
CL3253.Contig1_All	up	2.318e-08	4.24965e-06	Vitis vinifera contig VV78X031326.3, whole genome shotgun sequence	Probable glycosyltransferase At5g03795 OS=Arabidopsis thaliana GN=At5g03795 PE=3 SV=2	--	--	-	GO:0050508//glucuronosyl-N-acetylglucosaminyl-proteoglycan 4-alpha-N-acetylglucosaminyltransferase activity	GO:0016021//integral to membrane;GO:0005794//Golgi apparatus
CL3262.Contig2_All	up	0.000907728	0.0279497	PREDICTED: Vitis vinifera protein TIC 62, chloroplastic-like, transcript variant 2 (LOC100262319), mRNA	Protein TIC 62, chloroplastic OS=Pisum sativum GN=TIC62 PE=1 SV=2	Predicted nucleoside-diphosphate-sugar epimerases	phospholipase D [EC:3.1.4.4]	-	-	GO:0009941//chloroplast envelope;GO:0009535//chloroplast thylakoid membrane
CL3269.Contig1_All	up	0.00105413	0.0316023	PREDICTED: Vitis vinifera patellin-6-like (LOC100246625), mRNA	Patellin-6 OS=Arabidopsis thaliana GN=PATL6 PE=2 SV=1	ATPases involved in chromosome partitioning	pectinesterase [EC:3.1.1.11]	GO:0007049//cell cycle;GO:0006810//transport;GO:0051301//cell division	GO:0008289//lipid binding;GO:0005215//transporter activity	GO:0016021//integral to membrane;GO:0009536//plastid;GO:0005886//plasma membrane
CL3288.Contig1_All	down	0.00153675	0.0418524	--	--	--	--	-	-	-
CL3305.Contig1_All	up	1.23905e-05	0.00090201	PREDICTED: Vitis vinifera fimbrin-like protein 2-like (LOC100248725), mRNA	Fimbrin-like protein 2 OS=Arabidopsis thaliana GN=FIM2 PE=2 SV=1	Ca2+-binding actin-bundling protein fimbrin/plastin (EF-Hand superfamily)	--	-	GO:0003779//actin binding	-
CL3306.Contig2_All	up	0.00188576	0.048687	Oryza sativa Japonica Group Os01g0224100 (Os01g0224100) mRNA, complete cds	Ethylene-responsive transcription factor CRF2 OS=Arabidopsis thaliana GN=CRF2 PE=1 SV=1	--	EREBP-like factor	-	-	-
CL3328.Contig1_All	down	0.000209345	0.00905987	Liriodendron tulipifera isolate Ltu115C17 cinnamyl alcohol dehydrogenase (CAD) gene, complete cds	--	--	--	-	-	-
CL3332.Contig1_All	down	0.00169038	0.0448894	PREDICTED: Vitis vinifera 65-kDa microtubule-associated protein 3-like (LOC100244670), mRNA	65-kDa microtubule-associated protein 3 OS=Arabidopsis thaliana GN=MAP65-3 PE=1 SV=1	ATPase involved in DNA repair	mitotic spindle assembly checkpoint protein MAD1	GO:0000911//cytokinesis by cell plate formation;GO:0000280//nuclear division;GO:0046785//microtubule polymerization;GO:0052096//formation by symbiont of syncytium involving giant cell for nutrient acquisition from host;GO:0009624//response to nematode	GO:0008017//microtubule binding	GO:0055028//cortical microtubule;GO:0009574//preprophase band;GO:0009524//phragmoplast
CL3337.Contig1_All	up	8.67218e-05	0.00447286	PREDICTED: Vitis vinifera WRKY transcription factor 22-like (LOC100262306), mRNA	Probable WRKY transcription factor 69 OS=Arabidopsis thaliana GN=WRKY69 PE=2 SV=1	--	--	GO:0006355//regulation of transcription, DNA-dependent	GO:0043565//sequence-specific DNA binding;GO:0003700//sequence-specific DNA binding transcription factor activity	-
CL334.Contig3_All	up	1.68654e-16	1.56756e-13	PREDICTED: Glycine max squamosa promoter-binding-like protein 12-like (LOC100792774), mRNA	Squamosa promoter-binding-like protein 6 OS=Oryza sativa subsp. japonica GN=SPL6 PE=2 SV=1	--	--	-	-	-
CL3372.Contig1_All	up	3.01289e-05	0.00188886	PREDICTED: Glycine max uncharacterized protein LOC100787837 (LOC100787837), mRNA	--	--	--	-	-	-
CL3373.Contig1_All	up	0.00011879	0.00581462	--	Epidermis-specific secreted glycoprotein EP1 OS=Daucus carota GN=EP1 PE=1 SV=1	--	--	GO:0009735//response to cytokinin stimulus	-	GO:0009505//plant-type cell wall;GO:0005794//Golgi apparatus;GO:0009506//plasmodesma;GO:0005886//plasma membrane;GO:0005829//cytosol;GO:0048046//apoplast
CL3373.Contig3_All	up	0.00158991	0.0429635	--	Epidermis-specific secreted glycoprotein EP1 OS=Daucus carota GN=EP1 PE=1 SV=1	--	--	GO:0009735//response to cytokinin stimulus;GO:0048544//recognition of pollen	GO:0030246//carbohydrate binding	GO:0009505//plant-type cell wall;GO:0005794//Golgi apparatus;GO:0009506//plasmodesma;GO:0005886//plasma membrane;GO:0005829//cytosol;GO:0048046//apoplast
CL3374.Contig3_All	up	3.3987e-09	7.75144e-07	PREDICTED: Vitis vinifera cytochrome P450 83B1-like (LOC100245351), mRNA	Cytochrome P450 71A1 OS=Persea americana GN=CYP71A1 PE=1 SV=2	Cytochrome P450	[EC:1.14.-.-]	GO:0044550//secondary metabolite biosynthetic process	GO:0016709//oxidoreductase activity, acting on paired donors, with incorporation or reduction of molecular oxygen, NAD(P)H as one donor, and incorporation of one atom of oxygen;GO:0046872//metal ion binding	GO:0016020//membrane
CL3385.Contig3_All	down	0.000915379	0.0281311	--	--	--	--	-	-	-
CL3394.Contig2_All	up	5.21284e-17	5.34202e-14	Platanus acerifolia partial mRNA for thiamin biosynthetic enzyme (thia gene)	Thiamine thiazole synthase, chloroplastic OS=Alnus glutinosa GN=THI1 PE=2 SV=1	Flavoprotein involved in thiazole biosynthesis	thiamine biosynthetic enzyme	GO:0055114//oxidation-reduction process;GO:0052837//thiazole biosynthetic process;GO:0009228//thiamine biosynthetic process;GO:0006950//response to stress	GO:0046872//metal ion binding;GO:0016491//oxidoreductase activity	GO:0005829//cytosol;GO:0009570//chloroplast stroma
CL3398.Contig1_All	up	1.411e-06	0.000144968	--	--	--	--	-	-	-
CL3398.Contig2_All	up	2.02225e-07	2.78218e-05	--	--	--	--	-	-	-
CL3403.Contig1_All	down	0.00117458	0.0343472	Populus trichocarpa predicted protein, mRNA	--	Uncharacterized conserved protein	--	-	-	-
CL3403.Contig2_All	down	0.000756986	0.0243494	Populus trichocarpa predicted protein, mRNA	--	Uncharacterized conserved protein	--	-	-	GO:0043229//intracellular organelle
CL3404.Contig5_All	down	0.00158584	0.0428971	Glycine max plamsma membrane-associated AAA-ATPase (CDC48), mRNA >gi|86212371|gb|DQ359725.1| Glycine max plamsma membrane-associated AAA-ATPase mRNA, complete cds	Cell division control protein 48 homolog E OS=Arabidopsis thaliana GN=CDC48E PE=1 SV=2	ATPases of the AAA+ class	transitional endoplasmic reticulum ATPase	GO:0031348//negative regulation of defense response;GO:0031648//protein destabilization;GO:0015031//protein transport;GO:0051301//cell division;GO:0009846//pollen germination;GO:0046686//response to cadmium ion;GO:0009860//pollen tube growth;GO:0007049//cell cycle	GO:0008568//microtubule-severing ATPase activity;GO:0042802//identical protein binding;GO:0005524//ATP binding	GO:0048046//apoplast;GO:0022626//cytosolic ribosome;GO:0009524//phragmoplast;GO:0005618//cell wall;GO:0005794//Golgi apparatus;GO:0005730//nucleolus;GO:0005819//spindle;GO:0005635//nuclear envelope;GO:0009506//plasmodesma;GO:0005886//plasma membrane
CL3423.Contig1_All	down	1.16997e-06	0.000124091	Populus tremula x Populus tremuloides cyclin-dependent kinase (CDKB) mRNA, complete cds	Cell division control protein 2 homolog D OS=Antirrhinum majus GN=CDC2D PE=2 SV=1	Serine/threonine protein kinase	[EC:2.7.1.-]	GO:0006468//protein phosphorylation	GO:0008353//RNA polymerase II carboxy-terminal domain kinase activity;GO:0005524//ATP binding	-
CL3423.Contig2_All	down	5.25669e-05	0.00297159	Populus tomentosa cyclin-dependent kinase B (CDKB) mRNA, complete cds	Cell division control protein 2 homolog D OS=Antirrhinum majus GN=CDC2D PE=2 SV=1	Serine/threonine protein kinase	[EC:2.7.1.-]	GO:0006468//protein phosphorylation	GO:0008353//RNA polymerase II carboxy-terminal domain kinase activity;GO:0005524//ATP binding	-
CL3426.Contig1_All	down	3.97454e-09	8.87421e-07	Erythroxylum coca BAHD acyltransferase (BAHD1) mRNA, complete cds	Uncharacterized acetyltransferase At3g50280 OS=Arabidopsis thaliana GN=At3g50280 PE=1 SV=1	--	shikimate O-hydroxycinnamoyltransferase [EC:2.3.1.133]	GO:0080167//response to karrikin	GO:0047672	GO:0005737//cytoplasm
CL3468.Contig4_All	up	0.000536664	0.0188311	PREDICTED: Brachypodium distachyon probable carboxylesterase 8-like (LOC100829507), mRNA	Probable carboxylesterase 8 OS=Arabidopsis thaliana GN=CXE8 PE=2 SV=1	--	gibberellin receptor GID1 [EC:3.-.-.-]	-	-	-
CL3479.Contig1_All	up	4.65767e-08	7.74016e-06	PREDICTED: Vitis vinifera pseudouridine-5'-monophosphatase-like (LOC100253969), mRNA	--	--	riboflavin kinase [EC:2.7.1.26]	GO:0006796//phosphate-containing compound metabolic process	GO:0016301//kinase activity;GO:0016787//hydrolase activity	-
CL3479.Contig2_All	up	5.48741e-08	8.9333e-06	PREDICTED: Solanum lycopersicum pseudouridine-5'-monophosphatase-like (LOC101261429), mRNA	--	Predicted phosphatase/phosphohexomutase	riboflavin kinase [EC:2.7.1.26]	GO:0044237//cellular metabolic process	GO:0016772//transferase activity, transferring phosphorus-containing groups	-
CL3479.Contig3_All	up	5.05105e-05	0.00287363	PREDICTED: Solanum lycopersicum pseudouridine-5'-monophosphatase-like (LOC101261429), mRNA	--	Predicted phosphatase/phosphohexomutase	riboflavin kinase [EC:2.7.1.26]	GO:0044237//cellular metabolic process	GO:0016772//transferase activity, transferring phosphorus-containing groups	-
CL3479.Contig4_All	up	2.07993e-10	6.34563e-08	PREDICTED: Fragaria vesca subsp. vesca pseudouridine-5'-monophosphatase-like (LOC101298052), mRNA	--	Predicted phosphatase/phosphohexomutase	riboflavin kinase [EC:2.7.1.26]	GO:0016310//phosphorylation	GO:0003919//FMN adenylyltransferase activity;GO:0000287//magnesium ion binding;GO:0008531//riboflavin kinase activity	-
CL3479.Contig5_All	up	6.81217e-06	0.000540732	PREDICTED: Fragaria vesca subsp. vesca pseudouridine-5'-monophosphatase-like (LOC101298052), mRNA	--	Predicted phosphatase/phosphohexomutase	riboflavin kinase [EC:2.7.1.26]	GO:0006796//phosphate-containing compound metabolic process	GO:0016301//kinase activity;GO:0016787//hydrolase activity	-
CL3479.Contig6_All	up	1.01288e-10	3.3318e-08	PREDICTED: Fragaria vesca subsp. vesca pseudouridine-5'-monophosphatase-like (LOC101298052), mRNA	--	--	riboflavin kinase [EC:2.7.1.26]	GO:0016310//phosphorylation	GO:0003919//FMN adenylyltransferase activity;GO:0000287//magnesium ion binding;GO:0008531//riboflavin kinase activity	-
CL3479.Contig7_All	up	2.65229e-06	0.000244527	PREDICTED: Vitis vinifera pseudouridine-5'-monophosphatase-like (LOC100259105), mRNA	--	--	riboflavin kinase [EC:2.7.1.26]	GO:0016310//phosphorylation	GO:0003919//FMN adenylyltransferase activity;GO:0000287//magnesium ion binding;GO:0008531//riboflavin kinase activity	-
CL3491.Contig3_All	up	7.87085e-05	0.00411741	Aquilegia coerulea clone COL01-M18, complete sequence	Transcription factor bHLH30 OS=Arabidopsis thaliana GN=BHLH30 PE=1 SV=1	--	--	-	-	-
CL3491.Contig4_All	up	2.36913e-05	0.00153711	Aquilegia coerulea clone COL01-M18, complete sequence	Transcription factor bHLH30 OS=Arabidopsis thaliana GN=BHLH30 PE=1 SV=1	--	transcription factor MYC2	-	-	-
CL3492.Contig2_All	up	2.97113e-08	5.28934e-06	PREDICTED: Brachypodium distachyon galactose oxidase-like (LOC100840283), mRNA	--	--	--	-	GO:0016491//oxidoreductase activity	-
CL3506.Contig1_All	down	0.000195479	0.00859473	--	--	--	--	-	-	-
CL3506.Contig2_All	down	0.000580968	0.0199393	--	--	--	--	-	-	-
CL3583.Contig1_All	up	0.00116929	0.0342363	PREDICTED: Vitis vinifera discs large homolog 1-like protein-like, transcript variant 2 (LOC100241746), mRNA	--	Guanylate kinase	guanylate kinase [EC:2.7.4.8]	GO:0016310//phosphorylation;GO:0046710//GDP metabolic process;GO:0046037//GMP metabolic process	GO:0004385//guanylate kinase activity	-
CL3597.Contig1_All	up	9.55025e-09	1.94675e-06	--	--	--	--	GO:0010286//heat acclimation	-	GO:0005739//mitochondrion
CL3611.Contig1_All	up	2.04641e-05	0.00136541	PREDICTED: Vitis vinifera ethylene-responsive transcription factor 5-like (LOC100264915), mRNA	Ethylene-responsive transcription factor 5 OS=Arabidopsis thaliana GN=ERF5 PE=2 SV=1	--	EREBP-like factor	-	-	-
CL3621.Contig1_All	down	0.000196546	0.00863215	--	--	--	--	-	-	-
CL3634.Contig1_All	down	0.000176155	0.0079187	PREDICTED: Vitis vinifera histone-lysine N-methyltransferase ASHR3-like (LOC100241513), mRNA	Histone-lysine N-methyltransferase ASHR3 OS=Arabidopsis thaliana GN=ASHR3 PE=1 SV=1	Proteins containing SET domain	histone-lysine N-methyltransferase SETD2 [EC:2.1.1.43]	GO:0034968//histone lysine methylation	GO:0018024//histone-lysine N-methyltransferase activity	GO:0000785//chromatin;GO:0005634//nucleus
CL3635.Contig1_All	up	0.00153054	0.0417829	PREDICTED: Vitis vinifera uncharacterized LOC100259671 (LOC100259671), mRNA	Ankyrin repeat-containing protein At5g02620 OS=Arabidopsis thaliana GN=At5g02620 PE=1 SV=1	--	26S proteasome non-ATPase regulatory subunit 10	-	-	-
CL3640.Contig3_All	down	2.11673e-05	0.00140646	Medicago truncatula Palmitoyltransferase ERF2 (MTR_1g085980) mRNA, complete cds	Probable S-acyltransferase At4g01730 OS=Arabidopsis thaliana GN=At4g01730 PE=2 SV=2	Uncharacterized protein containing DHHC-type Zn finger	4,4-dimethyl-9beta,19-cyclopropylsterol-4alpha-methyl oxidase [EC:1.14.13.72]	GO:0055114//oxidation-reduction process	GO:0016491//oxidoreductase activity;GO:0019706//protein-cysteine S-palmitoleyltransferase activity;GO:0008270//zinc ion binding	GO:0043227//membrane-bounded organelle;GO:0044444//cytoplasmic part;GO:0016021//integral to membrane;GO:0044446//intracellular organelle part
CL3651.Contig2_All	up	5.07142e-06	0.000421825	Oryza sativa Japonica Group cDNA clone:002-154-H10, full insert sequence	--	--	--	-	-	-
CL3651.Contig3_All	up	5.50758e-06	0.000452919	Oryza sativa Japonica Group cDNA clone:002-154-H10, full insert sequence	--	--	--	-	-	-
CL3653.Contig1_All	up	1.14481e-05	0.000843391	Phalaenopsis hybrid cultivar candidate developmental transcription factor TCP1 mRNA, partial cds	Transcription factor TCP2 OS=Arabidopsis thaliana GN=TCP2 PE=2 SV=1	--	--	-	-	-
CL3656.Contig2_All	up	6.59324e-08	1.0354e-05	--	Polyol transporter 5 OS=Arabidopsis thaliana GN=PLT5 PE=1 SV=2	Permeases of the major facilitator superfamily	MFS transporter, SP family, solute carrier family 2 (myo-inositol transporter), member 13	GO:0046323//glucose import;GO:0015992//proton transport	GO:0005355//glucose transmembrane transporter activity;GO:0005351//sugar:hydrogen symporter activity	GO:0005887//integral to plasma membrane
CL3659.Contig1_All	up	0.00152597	0.0417438	PREDICTED: Cucumis sativus uncharacterized LOC101224266 (LOC101224266), mRNA	--	--	--	-	-	-
CL3659.Contig2_All	up	1.10818e-06	0.00011874	PREDICTED: Vitis vinifera uncharacterized LOC100855285 (LOC100855285), mRNA	--	--	--	-	-	-
CL3660.Contig2_All	down	3.85333e-06	0.00033959	Picea glauca clone GQ0228_P19 mRNA sequence	Probable inactive purple acid phosphatase 1 OS=Arabidopsis thaliana GN=PAP1 PE=2 SV=1	--	--	GO:0016311//dephosphorylation	GO:0046872//metal ion binding;GO:0003993//acid phosphatase activity	-
CL3661.Contig2_All	up	6.65158e-05	0.00360706	PREDICTED: Vitis vinifera allantoate deiminase, chloroplastic-like (LOC100247417), mRNA	Allantoate deiminase, chloroplastic OS=Arabidopsis thaliana GN=AAH PE=1 SV=2	Acetylornithine deacetylase/Succinyl-diaminopimelate desuccinylase and related deacylases	allantoate deiminase [EC:3.5.3.9]	GO:0006145//purine nucleobase catabolic process;GO:0010136//ureide catabolic process;GO:0006508//proteolysis	GO:0046872//metal ion binding;GO:0047652//allantoate deiminase activity;GO:0008237//metallopeptidase activity	GO:0009507//chloroplast;GO:0005783//endoplasmic reticulum
CL3687.Contig2_All	up	9.03211e-06	0.000687439	PREDICTED: Glycine max uncharacterized protein LOC100813467 (LOC100813467), mRNA	3-oxo-Delta(4,5)-steroid 5-beta-reductase OS=Digitalis lanata PE=1 SV=1	--	RNA-binding protein with serine-rich domain 1	GO:0055114//oxidation-reduction process	GO:0047787//delta4-3-oxosteroid 5beta-reductase activity;GO:0050662//coenzyme binding	-
CL370.Contig1_All	up	2.92745e-05	0.00184625	PREDICTED: Solanum lycopersicum uncharacterized LOC101260954 (LOC101260954), mRNA	--	--	--	-	-	-
CL370.Contig2_All	up	1.08727e-05	0.000809959	--	--	--	--	-	-	-
CL370.Contig3_All	up	0.000640964	0.0215179	--	--	--	--	-	-	-
CL3737.Contig1_All	up	7.14025e-08	1.11473e-05	Cocos nucifera CBF-like transcription factor mRNA, partial cds	Dehydration-responsive element-binding protein 1B OS=Arabidopsis thaliana GN=DREB1B PE=2 SV=2	--	EREBP-like factor	GO:0006351//transcription, DNA-dependent	-	GO:0016020//membrane
CL3737.Contig2_All	up	2.06102e-12	9.20354e-10	Cocos nucifera CBF-like transcription factor mRNA, partial cds	Dehydration-responsive element-binding protein 1D OS=Arabidopsis thaliana GN=DREB1D PE=2 SV=1	--	EREBP-like factor	GO:0006351//transcription, DNA-dependent	-	GO:0016020//membrane
CL3737.Contig3_All	up	3.0143e-32	4.81883e-28	Sabal minor CBF-like transcription factor (CBF) gene, complete cds	Dehydration-responsive element-binding protein 1B OS=Arabidopsis thaliana GN=DREB1B PE=2 SV=2	--	EREBP-like factor	GO:0006351//transcription, DNA-dependent	-	GO:0016020//membrane
CL3744.Contig1_All	up	0.000812117	0.0256581	Liriodendron tulipifera isolate Ltu115C17 cinnamyl alcohol dehydrogenase (CAD) gene, complete cds	--	--	--	-	-	-
CL3754.Contig1_All	up	4.10223e-05	0.00243252	PREDICTED: Vitis vinifera uncharacterized LOC100257875 (LOC100257875), mRNA	Transcription factor HBP-1a OS=Triticum aestivum PE=2 SV=1	--	plant G-box-binding factor	-	-	-
CL3754.Contig2_All	up	2.17678e-05	0.00143918	PREDICTED: Vitis vinifera uncharacterized LOC100257875 (LOC100257875), mRNA	Transcription factor HBP-1a OS=Triticum aestivum PE=2 SV=1	--	plant G-box-binding factor	GO:0006355//regulation of transcription, DNA-dependent	GO:0043565//sequence-specific DNA binding;GO:0003700//sequence-specific DNA binding transcription factor activity	GO:0009536//plastid
CL3764.Contig1_All	up	3.33614e-08	5.80975e-06	PREDICTED: Vitis vinifera uncharacterized LOC100855285 (LOC100855285), mRNA	--	--	--	-	-	-
CL3764.Contig2_All	up	2.38557e-17	2.61214e-14	PREDICTED: Vitis vinifera uncharacterized LOC100855285 (LOC100855285), mRNA	--	--	--	-	-	-
CL3780.Contig5_All	up	0.000461919	0.0167125	PREDICTED: Vitis vinifera carnitinyl-CoA dehydratase-like (LOC100246098), mRNA	Vegetative cell wall protein gp1 OS=Chlamydomonas reinhardtii GN=GP1 PE=2 SV=1	Enoyl-CoA hydratase/carnithine racemase	enoyl-CoA hydratase/3-hydroxyacyl-CoA dehydrogenase [EC:4.2.1.17 1.1.1.35 1.1.1.211]	GO:0048767//root hair elongation;GO:0080026//response to indolebutyric acid stimulus;GO:0006635//fatty acid beta-oxidation;GO:0080024//indolebutyric acid metabolic process	GO:0004165//dodecenoyl-CoA delta-isomerase activity	GO:0005777//peroxisome
CL3803.Contig2_All	up	0.00132941	0.0377088	PREDICTED: Solanum lycopersicum uncharacterized LOC101250398 (LOC101250398), mRNA	--	--	--	-	-	GO:0005634//nucleus;GO:0005737//cytoplasm
CL3807.Contig1_All	up	0.000418758	0.0154679	Phyllostachys edulis cDNA clone: bphyem121j14, full insert sequence	Protein SRG1 OS=Arabidopsis thaliana GN=SRG1 PE=2 SV=1	Isopenicillin N synthase and related dioxygenases		GO:0051555//flavonol biosynthetic process;GO:0055114//oxidation-reduction process	GO:0005506//iron ion binding;GO:0045431//flavonol synthase activity	-
CL3808.Contig1_All	up	4.37124e-06	0.000375302	--	--	--	--	GO:0048367//shoot system development	-	GO:0005739//mitochondrion;GO:0009536//plastid
CL3819.Contig1_All	up	0.000537843	0.0188578	PREDICTED: Vitis vinifera nifU-like protein 3, chloroplastic (LOC100266735), mRNA	NifU-like protein 3, chloroplastic OS=Arabidopsis thaliana GN=NIFU3 PE=2 SV=1	Thioredoxin-like proteins and domains	--	GO:0016226//iron-sulfur cluster assembly;GO:0048564//photosystem I assembly;GO:0009658//chloroplast organization	GO:0051536//iron-sulfur cluster binding;GO:0005506//iron ion binding;GO:0032947//protein complex scaffold	GO:0009570//chloroplast stroma
CL3843.Contig2_All	up	6.18135e-07	7.30969e-05	--	Cytochrome P450 82C4 OS=Arabidopsis thaliana GN=CYP82C4 PE=2 SV=1	Cytochrome P450	[EC:1.14.-.-]	GO:0044550//secondary metabolite biosynthetic process;GO:0071281//cellular response to iron ion	GO:0046872//metal ion binding;GO:0016709//oxidoreductase activity, acting on paired donors, with incorporation or reduction of molecular oxygen, NAD(P)H as one donor, and incorporation of one atom of oxygen;GO:0019825//oxygen binding	GO:0009507//chloroplast;GO:0016020//membrane
CL3870.Contig1_All	down	0.000254572	0.0105653	PREDICTED: Glycine max uncharacterized protein LOC100789065 (LOC100789065), mRNA	Protein TPX2 OS=Arabidopsis thaliana GN=TPX2 PE=1 SV=1	--	--	-	-	GO:0043229//intracellular organelle
CL389.Contig6_All	down	2.67865e-07	3.56854e-05	--	--	--	--	-	-	-
CL3905.Contig1_All	up	2.0802e-06	0.000199852	Triticum aestivum cDNA, clone: WT008_A14, cultivar: Chinese Spring	Trihelix transcription factor GTL1 OS=Arabidopsis thaliana GN=GTL1 PE=1 SV=2	Opacity protein and related surface antigens	phospholipase D [EC:3.1.4.4]	-	-	-
CL3905.Contig4_All	up	6.94401e-06	0.000547392	Triticum aestivum cDNA, clone: WT008_A14, cultivar: Chinese Spring	Trihelix transcription factor GTL1 OS=Arabidopsis thaliana GN=GTL1 PE=1 SV=2	--	translation initiation factor 3 subunit A	-	-	-
CL3927.Contig2_All	up	2.60377e-05	0.00166768	PREDICTED: Vitis vinifera oxysterol-binding protein-related protein 1C-like (LOC100245477), mRNA	Oxysterol-binding protein-related protein 1C OS=Arabidopsis thaliana GN=ORP1C PE=2 SV=1	--	--	GO:0006869//lipid transport;GO:0008202//steroid metabolic process;GO:0007165//signal transduction	GO:0008142//oxysterol binding;GO:0035091//phosphatidylinositol binding	GO:0005634//nucleus
CL3943.Contig1_All	up	2.83491e-05	0.00179097	Genomic sequence for Oryza sativa (japonica cultivar-group) cultivar Nipponbare clone OJ1003C07, from chromosome 10, complete sequence	Inositol-3-phosphate synthase OS=Nicotiana tabacum PE=2 SV=1	--	myo-inositol-1-phosphate synthase [EC:5.5.1.4]	GO:0008654//phospholipid biosynthetic process;GO:0006021//inositol biosynthetic process	GO:0004512//inositol-3-phosphate synthase activity	GO:0005737//cytoplasm
CL3943.Contig2_All	up	2.71362e-05	0.00172149	Linum usitatissimum clone LU0003B09 mRNA sequence	Inositol-3-phosphate synthase OS=Nicotiana tabacum PE=2 SV=1	Myo-inositol-1-phosphate synthase	myo-inositol-1-phosphate synthase [EC:5.5.1.4]	GO:0008654//phospholipid biosynthetic process;GO:0006021//inositol biosynthetic process	GO:0004512//inositol-3-phosphate synthase activity	GO:0005737//cytoplasm
CL3952.Contig5_All	up	7.46332e-07	8.53456e-05	--	Protein BEARSKIN1 OS=Arabidopsis thaliana GN=BRN2 PE=2 SV=1	--	--	GO:0044260;GO:0010467//gene expression;GO:0009725//response to hormone stimulus;GO:0048856//anatomical structure development;GO:0044238//primary metabolic process	GO:0005515//protein binding	-
CL3952.Contig7_All	up	5.8519e-07	7.00782e-05	--	NAC domain-containing protein 78 OS=Arabidopsis thaliana GN=NAC078 PE=2 SV=2	--	--	-	-	-
CL3953.Contig2_All	up	0.000706441	0.0231996	--	--	--	--	-	-	-
CL3959.Contig1_All	up	7.07322e-11	2.40589e-08	--	--	--	--	-	-	-
CL3959.Contig3_All	up	1.58958e-05	0.00110583	--	--	--	--	-	-	-
CL3962.Contig2_All	up	0.000489395	0.0174736	PREDICTED: Vitis vinifera CBL-interacting protein kinase 12 (CIPK12), mRNA	CBL-interacting serine/threonine-protein kinase 9 OS=Arabidopsis thaliana GN=CIPK9 PE=1 SV=2	Serine/threonine protein kinase	[EC:2.7.1.-]	GO:0018105//peptidyl-serine phosphorylation;GO:0035556//intracellular signal transduction;GO:0055075//potassium ion homeostasis;GO:0009651//response to salt stress;GO:0009409//response to cold;GO:0009611//response to wounding;GO:0043266//regulation of potassium ion transport;GO:0018107//peptidyl-threonine phosphorylation;GO:0051365//cellular response to potassium ion starvation;GO:0010555//respon…	GO:0004674//protein serine/threonine kinase activity;GO:0005524//ATP binding;GO:0005515//protein binding	GO:0005737//cytoplasm;GO:0005634//nucleus;GO:0005886//plasma membrane
CL4002.Contig2_All	down	1.93257e-09	4.75311e-07	PREDICTED: Fragaria vesca subsp. vesca heavy metal-associated isoprenylated plant protein 26-like, transcript variant 1 (LOC101295220), mRNA	Heavy metal-associated isoprenylated plant protein 26 OS=Arabidopsis thaliana GN=HIPP26 PE=1 SV=1	--	copper chaperone	GO:0046916//cellular transition metal ion homeostasis;GO:0030001//metal ion transport	GO:0046914//transition metal ion binding	GO:0005737//cytoplasm
CL4023.Contig2_All	up	0.00134651	0.0380846	PREDICTED: Vitis vinifera type I inositol-1,4,5-trisphosphate 5-phosphatase CVP2-like (LOC100852714), mRNA	Type I inositol 1,4,5-trisphosphate 5-phosphatase CVP2 OS=Arabidopsis thaliana GN=CVP2 PE=1 SV=2	Phosphatidylinositol 5-phosphate phosphatase	phosphatidylinositol-bisphosphatase [EC:3.1.3.36]	GO:0046856//phosphatidylinositol dephosphorylation	GO:0052659//inositol-1,3,4,5-tetrakisphosphate 5-phosphatase activity;GO:0052658//inositol-1,4,5-trisphosphate 5-phosphatase activity;GO:0004445//inositol-polyphosphate 5-phosphatase activity	-
CL4042.Contig2_All	down	1.26413e-05	0.000915266	PREDICTED: Glycine max uncharacterized protein LOC100816643 (LOC100816643), mRNA	Clathrin interactor EPSIN 1 OS=Arabidopsis thaliana GN=EPSIN1 PE=1 SV=1	--	epsin	-	-	-
CL4050.Contig3_All	up	7.89779e-08	1.22581e-05	PREDICTED: Vitis vinifera rac-like GTP-binding protein ARAC7, transcript variant 1 (LOC100266265), mRNA	Rac-like GTP-binding protein ARAC7 OS=Arabidopsis thaliana GN=ARAC7 PE=1 SV=1	GTPase SAR1 and related small G proteins	Ras-related C3 botulinum toxin substrate 1	GO:0007264//small GTPase mediated signal transduction;GO:0006355//regulation of transcription, DNA-dependent	GO:0003677//DNA binding;GO:0005525//GTP binding	GO:0005634//nucleus;GO:0005886//plasma membrane
CL4051.Contig1_All	up	0.000862196	0.0268342	--	--	--	--	-	-	-
CL4054.Contig1_All	up	0.00164469	0.0439538	PREDICTED: Fragaria vesca subsp. vesca MATE efflux family protein DTX1-like (LOC101308290), mRNA	MATE efflux family protein 6 OS=Arabidopsis thaliana GN=DTXL2 PE=3 SV=2	Na+-driven multidrug efflux pump	multidrug resistance protein, MATE family	GO:0006855//drug transmembrane transport	GO:0015297//antiporter activity;GO:0015238//drug transmembrane transporter activity	GO:0016021//integral to membrane
CL4068.Contig1_All	up	0.000132238	0.00632945	PREDICTED: Vitis vinifera cytochrome P450 71A1-like (LOC100261435), mRNA	Cytochrome P450 71A1 OS=Persea americana GN=CYP71A1 PE=1 SV=2	Cytochrome P450	[EC:1.14.-.-]	GO:0044550//secondary metabolite biosynthetic process;GO:0055114//oxidation-reduction process	GO:0005506//iron ion binding;GO:0016709//oxidoreductase activity, acting on paired donors, with incorporation or reduction of molecular oxygen, NAD(P)H as one donor, and incorporation of one atom of oxygen;GO:0020037//heme binding	GO:0043231//intracellular membrane-bounded organelle;GO:0044425//membrane part
CL408.Contig1_All	up	4.61237e-06	0.000390782	PREDICTED: Vitis vinifera potassium transporter 8-like (LOC100243919), mRNA	Potassium transporter 6 OS=Arabidopsis thaliana GN=POT6 PE=2 SV=1	K+ transporter	KUP system potassium uptake protein	GO:0071805//potassium ion transmembrane transport	GO:0015079//potassium ion transmembrane transporter activity	GO:0005886//plasma membrane;GO:0016021//integral to membrane
CL4091.Contig1_All	up	0.000841367	0.0263427	PREDICTED: Fragaria vesca subsp. vesca lysosomal alpha-mannosidase-like (LOC101310406), mRNA	--	--	lysosomal alpha-mannosidase [EC:3.2.1.24]	GO:0006013//mannose metabolic process;GO:0006517//protein deglycosylation	GO:0004559//alpha-mannosidase activity;GO:0030246//carbohydrate binding;GO:0008270//zinc ion binding	GO:0009505//plant-type cell wall;GO:0005774//vacuolar membrane;GO:0048046//apoplast
CL4092.Contig1_All	up	0.000380329	0.0143943	PREDICTED: Vitis vinifera chloroplast envelope membrane protein-like (LOC100267296), mRNA	Chloroplast envelope membrane protein OS=Rhodomonas salina GN=cemA PE=3 SV=1	--	--	-	-	GO:0005886//plasma membrane
CL4093.Contig1_All	up	0.00011848	0.005803	PREDICTED: Vitis vinifera probable protein phosphatase 2C 38-like (LOC100262161), mRNA	Probable protein phosphatase 2C 60 OS=Oryza sativa subsp. japonica GN=Os06g0717800 PE=2 SV=1	Serine/threonine protein phosphatase	protein phosphatase 2C [EC:3.1.3.16]	GO:0006470//protein dephosphorylation	GO:0046872//metal ion binding;GO:0004722//protein serine/threonine phosphatase activity	GO:0005886//plasma membrane;GO:0016021//integral to membrane;GO:0005739//mitochondrion
CL4096.Contig1_All	up	0.000332646	0.0129626	PREDICTED: Fragaria vesca subsp. vesca NADP-dependent alkenal double bond reductase P2-like (LOC101300474), mRNA	NADP-dependent alkenal double bond reductase P2 OS=Arabidopsis thaliana GN=P2 PE=2 SV=2	Putative NADP-dependent oxidoreductases		GO:0055114//oxidation-reduction process;GO:0006979//response to oxidative stress	GO:0032440//2-alkenal reductase [NAD(P)] activity;GO:0008270//zinc ion binding	GO:0005829//cytosol;GO:0005886//plasma membrane
CL4096.Contig2_All	up	0.00109515	0.032504	PREDICTED: Fragaria vesca subsp. vesca NADP-dependent alkenal double bond reductase P2-like (LOC101300474), mRNA	NADP-dependent alkenal double bond reductase P2 OS=Arabidopsis thaliana GN=P2 PE=2 SV=2	Putative NADP-dependent oxidoreductases		GO:0055114//oxidation-reduction process	GO:0032440//2-alkenal reductase [NAD(P)] activity;GO:0008270//zinc ion binding	GO:0005737//cytoplasm
CL4201.Contig1_All	up	0.000344711	0.0133497	PREDICTED: Vitis vinifera probable WRKY transcription factor 2-like (LOC100261730), mRNA	Probable WRKY transcription factor 2 OS=Arabidopsis thaliana GN=WRKY2 PE=2 SV=1	--	WRKY transcription factor 33	-	-	-
CL4206.Contig1_All	up	2.42111e-06	0.000226877	--	--	--	calcium-dependent protein kinase [EC:2.7.11.1]	-	-	-
CL4207.Contig1_All	up	0.000173486	0.0078302	PREDICTED: Fragaria vesca subsp. vesca 21 kDa protein-like (LOC101307835), mRNA	21 kDa protein OS=Daucus carota PE=2 SV=1	--	pectinesterase [EC:3.1.1.11]	-	GO:0004857//enzyme inhibitor activity	GO:0016020//membrane
CL4208.Contig1_All	up	0.000113	0.00556872	PREDICTED: Vitis vinifera homeobox protein knotted-1-like 3-like (LOC100254363), mRNA	Homeobox protein knotted-1-like 3 OS=Malus domestica PE=2 SV=1	--	--	GO:0009722//detection of cytokinin stimulus;GO:0071345//cellular response to cytokine stimulus;GO:0009416//response to light stimulus	GO:0005515//protein binding;GO:0003700//sequence-specific DNA binding transcription factor activity	GO:0005829//cytosol;GO:0005634//nucleus
CL4208.Contig2_All	up	7.92395e-07	8.97146e-05	PREDICTED: Vitis vinifera homeobox protein knotted-1-like 3-like (LOC100254363), mRNA	Homeobox protein knotted-1-like 3 OS=Arabidopsis thaliana GN=KNAT3 PE=1 SV=1	--	--	GO:0009722//detection of cytokinin stimulus;GO:0071345//cellular response to cytokine stimulus;GO:0009416//response to light stimulus	GO:0005515//protein binding;GO:0003700//sequence-specific DNA binding transcription factor activity	GO:0005829//cytosol;GO:0005634//nucleus
CL4208.Contig3_All	up	6.91203e-07	8.01885e-05	PREDICTED: Vitis vinifera homeobox protein knotted-1-like 3-like (LOC100254363), mRNA	Homeobox protein knotted-1-like 3 OS=Arabidopsis thaliana GN=KNAT3 PE=1 SV=1	--	--	GO:0009722//detection of cytokinin stimulus;GO:0071345//cellular response to cytokine stimulus;GO:0009416//response to light stimulus	GO:0005515//protein binding;GO:0003700//sequence-specific DNA binding transcription factor activity	GO:0005829//cytosol;GO:0005634//nucleus
CL4208.Contig5_All	up	6.8582e-06	0.000543121	Juglans nigra KNAT3-like transcription factor mRNA, complete cds	Homeobox protein knotted-1-like LET12 OS=Solanum lycopersicum GN=LET12 PE=2 SV=1	--	--	GO:0006355//regulation of transcription, DNA-dependent	GO:0003677//DNA binding	GO:0005634//nucleus
CL4234.Contig1_All	up	5.79082e-15	3.88973e-12	PREDICTED: Vitis vinifera BEL1-like homeodomain protein 4-like (LOC100261554), mRNA	BEL1-like homeodomain protein 2 OS=Arabidopsis thaliana GN=BLH2 PE=1 SV=3	--	--	-	-	-
CL4234.Contig2_All	up	0.00132893	0.0377088	PREDICTED: Vitis vinifera BEL1-like homeodomain protein 4-like (LOC100261554), mRNA	BEL1-like homeodomain protein 2 OS=Arabidopsis thaliana GN=BLH2 PE=1 SV=3	--	--	-	-	-
CL4234.Contig3_All	up	0.000114491	0.00563174	PREDICTED: Vitis vinifera BEL1-like homeodomain protein 4-like (LOC100261554), mRNA	BEL1-like homeodomain protein 2 OS=Arabidopsis thaliana GN=BLH2 PE=1 SV=3	--	--	GO:0009965//leaf morphogenesis	-	-
CL424.Contig2_All	up	0.000394814	0.0148232	Musa acuminata AAA Group 9-cis-epoxycarotenoid dioxygenase 2 (NCED2) mRNA, partial cds	9-cis-epoxycarotenoid dioxygenase NCED3, chloroplastic OS=Arabidopsis thaliana GN=NCED3 PE=2 SV=1	Lignostilbene-alpha,beta-dioxygenase and related enzymes	9-cis-epoxycarotenoid dioxygenase [EC:1.13.11.51]	GO:0009688//abscisic acid biosynthetic process;GO:0055114//oxidation-reduction process	GO:0016702//oxidoreductase activity, acting on single donors with incorporation of molecular oxygen, incorporation of two atoms of oxygen	GO:0031976
CL4243.Contig2_All	up	8.33814e-06	0.000642712	--	--	--	--	-	-	-
CL4246.Contig2_All	down	9.76805e-05	0.00491991	Persea americana cultivar Gwen chalcone synthase (CHS) gene, partial cds	Chalcone synthase 2 OS=Camellia sinensis GN=CHS2 PE=2 SV=1	Predicted naringenin-chalcone synthase	chalcone synthase [EC:2.3.1.74]	GO:0009058//biosynthetic process	GO:0016747//transferase activity, transferring acyl groups other than amino-acyl groups	-
CL425.Contig1_All	up	5.30746e-17	5.37014e-14	PREDICTED: Vitis vinifera glyceraldehyde-3-phosphate dehydrogenase B, chloroplastic-like, transcript variant 2 (LOC100259814), mRNA	Glyceraldehyde-3-phosphate dehydrogenase B, chloroplastic OS=Pisum sativum GN=GAPB PE=2 SV=2	Glyceraldehyde-3-phosphate dehydrogenase/erythrose-4-phosphate dehydrogenase	glyceraldehyde-3-phosphate dehydrogenase (NADP+) (phosphorylating) [EC:1.2.1.13]	GO:0019253//reductive pentose-phosphate cycle;GO:0006006//glucose metabolic process;GO:0055114//oxidation-reduction process	GO:0051287//NAD binding;GO:0050661//NADP binding;GO:0047100//glyceraldehyde-3-phosphate dehydrogenase (NADP+) (phosphorylating) activity	GO:0009507//chloroplast
CL4262.Contig2_All	down	0.000455967	0.0165667	PREDICTED: Vitis vinifera protein notum homolog-like (LOC100245856), mRNA	--	--	--	GO:0071555//cell wall organization	GO:0052793	GO:0005576//extracellular region;GO:0009505//plant-type cell wall
CL4262.Contig3_All	up	0.00135927	0.0383384	Litchi chinensis PAE mRNA, complete cds	--	--	--	GO:0071555//cell wall organization	GO:0052793	GO:0005576//extracellular region;GO:0009505//plant-type cell wall
CL4295.Contig1_All	up	0.000800535	0.0254391	--	--	--	--	-	-	-
CL4297.Contig1_All	up	0.000371411	0.0141036	PREDICTED: Vitis vinifera uncharacterized LOC100266380 (LOC100266380), mRNA	--	--	--	-	-	GO:0005634//nucleus;GO:0005886//plasma membrane
CL4323.Contig3_All	down	3.71762e-07	4.73186e-05	PREDICTED: Fragaria vesca subsp. vesca short-chain dehydrogenase TIC 32, chloroplastic-like (LOC101295243), mRNA	Short-chain dehydrogenase TIC 32, chloroplastic OS=Pisum sativum GN=TIC32 PE=1 SV=1	Dehydrogenases with different specificities (related to short-chain alcohol dehydrogenases)	[EC:1.1.1.-]	GO:0055114//oxidation-reduction process	GO:0016630//protochlorophyllide reductase activity	-
CL433.Contig2_All	down	0.000742903	0.0239832	PREDICTED: Fragaria vesca subsp. vesca uncharacterized LOC101313093 (LOC101313093), mRNA	--	--	nucleolin	-	-	-
CL433.Contig3_All	down	1.70557e-07	2.42582e-05	PREDICTED: Fragaria vesca subsp. vesca uncharacterized LOC101313093 (LOC101313093), mRNA	Nucleolin 2 OS=Oryza sativa subsp. japonica GN=Os04g0620700 PE=2 SV=2	--	nucleolin	-	-	-
CL434.Contig1_All	up	0.000566091	0.019563	PREDICTED: Vitis vinifera tropinone reductase homolog At1g07440-like (LOC100855239), partial mRNA	Tropinone reductase homolog At1g07440 OS=Arabidopsis thaliana GN=At1g07440 PE=1 SV=1	Dehydrogenases with different specificities (related to short-chain alcohol dehydrogenases)	tropine dehydrogenase [EC:1.1.1.206]	GO:0055114//oxidation-reduction process	GO:0050356	GO:0016021//integral to membrane
CL434.Contig2_All	up	4.77641e-10	1.32567e-07	PREDICTED: Vitis vinifera tropinone reductase homolog, transcript variant 1 (LOC100258048), mRNA	Tropinone reductase homolog At1g07440 OS=Arabidopsis thaliana GN=At1g07440 PE=1 SV=1	Dehydrogenases with different specificities (related to short-chain alcohol dehydrogenases)	tropine dehydrogenase [EC:1.1.1.206]	-	GO:0016491//oxidoreductase activity	GO:0005829//cytosol
CL434.Contig3_All	up	0.000630209	0.0212371	PREDICTED: Vitis vinifera tropinone reductase homolog, transcript variant 1 (LOC100258048), mRNA	Tropinone reductase homolog At1g07440 OS=Arabidopsis thaliana GN=At1g07440 PE=1 SV=1	Dehydrogenases with different specificities (related to short-chain alcohol dehydrogenases)	tropine dehydrogenase [EC:1.1.1.206]	GO:0002213//defense response to insect;GO:0007568//aging;GO:0055114//oxidation-reduction process	GO:0004022//alcohol dehydrogenase (NAD) activity	GO:0009507//chloroplast
CL434.Contig4_All	up	0.000302702	0.0120724	Daucus carota DcADH mRNA for short chain alcohol dehydrogenase-like protein, complete cds	Tropinone reductase homolog At1g07440 OS=Arabidopsis thaliana GN=At1g07440 PE=1 SV=1	Dehydrogenases with different specificities (related to short-chain alcohol dehydrogenases)	tropine dehydrogenase [EC:1.1.1.206]	GO:0055114//oxidation-reduction process	GO:0016491//oxidoreductase activity	GO:0005829//cytosol
CL434.Contig5_All	up	4.34441e-06	0.000373801	PREDICTED: Vitis vinifera tropinone reductase homolog, transcript variant 1 (LOC100258048), mRNA	Tropinone reductase homolog At1g07440 OS=Arabidopsis thaliana GN=At1g07440 PE=1 SV=1	Dehydrogenases with different specificities (related to short-chain alcohol dehydrogenases)	tropine dehydrogenase [EC:1.1.1.206]	-	GO:0016491//oxidoreductase activity	GO:0016020//membrane;GO:0005829//cytosol
CL4348.Contig1_All	up	9.36598e-06	0.000711645	PREDICTED: Fragaria vesca subsp. vesca S-adenosylmethionine decarboxylase proenzyme-like, transcript variant 3 (LOC101290852), mRNA	S-adenosylmethionine decarboxylase proenzyme OS=Nicotiana sylvestris GN=SAMDC1 PE=2 SV=1	--	S-adenosylmethionine decarboxylase [EC:4.1.1.50]	GO:0006557//S-adenosylmethioninamine biosynthetic process;GO:0006597//spermine biosynthetic process;GO:0008295//spermidine biosynthetic process	GO:0008792//arginine decarboxylase activity;GO:0004014//adenosylmethionine decarboxylase activity	-
CL4363.Contig1_All	down	2.04832e-05	0.00136554	PREDICTED: Glycine max uncharacterized LOC100782030 (LOC100782030), miscRNA	--	FOG: WD40 repeat	transcription initiation factor TFIID subunit 5	-	GO:0005543//phospholipid binding;GO:0000166//nucleotide binding	GO:0012505//endomembrane system;GO:0019898//extrinsic to membrane;GO:0005886//plasma membrane
CL4363.Contig3_All	down	0.00164302	0.0439529	PREDICTED: Glycine max uncharacterized LOC100782030 (LOC100782030), miscRNA	--	--	--	-	GO:0005543//phospholipid binding;GO:0000166//nucleotide binding	GO:0012505//endomembrane system;GO:0019898//extrinsic to membrane;GO:0005886//plasma membrane
CL4373.Contig1_All	up	2.81846e-06	0.000257178	PREDICTED: Vitis vinifera uncharacterized LOC100244537 (LOC100244537), mRNA	--	Permeases of the major facilitator superfamily	--	-	-	GO:0016021//integral to membrane;GO:0005739//mitochondrion
CL4373.Contig2_All	up	0.000337328	0.0131146	PREDICTED: Vitis vinifera uncharacterized LOC100244537 (LOC100244537), mRNA	--	Permeases of the major facilitator superfamily	MFS transporter, NNP family, nitrate/nitrite transporter	-	-	GO:0016021//integral to membrane;GO:0005739//mitochondrion;GO:0005886//plasma membrane
CL438.Contig5_All	down	0.000935077	0.0285938	--	--	--	--	-	-	-
CL4390.Contig2_All	up	1.55617e-05	0.00108827	PREDICTED: Vitis vinifera uncharacterized LOC100263046 (LOC100263046), mRNA	--	--	--	-	-	-
CL4390.Contig3_All	up	2.32532e-12	1.02691e-09	PREDICTED: Vitis vinifera uncharacterized LOC100263046 (LOC100263046), mRNA	--	--	--	-	-	-
CL4396.Contig1_All	up	3.86593e-08	6.61703e-06	PREDICTED: Vitis vinifera BTB/POZ domain-containing protein At1g03010-like, transcript variant 2 (LOC100251110), mRNA	BTB/POZ domain-containing protein At1g03010 OS=Arabidopsis thaliana GN=At1g03010 PE=2 SV=1	--	--	GO:0016567//protein ubiquitination;GO:0009860//pollen tube growth;GO:0009416//response to light stimulus	GO:0004871//signal transducer activity	GO:0005886//plasma membrane
CL4398.Contig2_All	down	0.00117335	0.03433	PREDICTED: Vitis vinifera EH domain-containing protein 1-like (LOC100241890), mRNA	--	--	--	GO:0032456//endocytic recycling;GO:0051260//protein homooligomerization;GO:0042538//hyperosmotic salinity response;GO:0006897//endocytosis	GO:0005509//calcium ion binding;GO:0005515//protein binding;GO:0016787//hydrolase activity;GO:0005525//GTP binding	GO:0043231//intracellular membrane-bounded organelle;GO:0009506//plasmodesma;GO:0010008//endosome membrane;GO:0005886//plasma membrane
CL4431.Contig2_All	up	0.000349147	0.0134693	--	Chaperone protein dnaJ 20, chloroplastic OS=Arabidopsis thaliana GN=ATJ20 PE=2 SV=2	DnaJ-class molecular chaperone with C-terminal Zn finger domain	DnaJ homolog subfamily B member 4	GO:0006457//protein folding;GO:0065007//biological regulation	-	GO:0043231//intracellular membrane-bounded organelle
CL4445.Contig3_All	down	0.000303817	0.0120941	Vitis vinifera contig VV78X242376.24, whole genome shotgun sequence	Putative membrane protein ycf1 OS=Cucumis sativus GN=ycf1-A PE=3 SV=2	--	histone arginine demethylase JMJD6 [EC:1.14.11.-]	-	-	-
CL4455.Contig10_All	up	0.00112151	0.0330918	Populus trichocarpa clone POP004-M19, complete sequence	Cysteine-rich receptor-like protein kinase 6 OS=Arabidopsis thaliana GN=CRK6 PE=1 SV=1	--	serine/threonine-protein kinase PBS1 [EC:2.7.11.1]	GO:0016310//phosphorylation	GO:0004672//protein kinase activity	GO:0016020//membrane
CL4464.Contig1_All	down	4.52754e-05	0.00263009	PREDICTED: Vitis vinifera ATP-dependent DNA helicase DDM1-like (LOC100263333), mRNA	ATP-dependent DNA helicase DDM1 OS=Arabidopsis thaliana GN=DDM1 PE=1 SV=1	Superfamily II DNA/RNA helicases, SNF2 family	SWI/SNF-related matrix-associated actin-dependent regulator of chromatin subfamily A member 5 [EC:3.6.4.-]	-	GO:0005524//ATP binding;GO:0003677//DNA binding;GO:0016740//transferase activity	-
CL4467.Contig2_All	up	8.28859e-06	0.000640128	--	--	--	--	-	-	-
CL4477.Contig2_All	up	0.000541254	0.0189588	PREDICTED: Vitis vinifera probable LRR receptor-like serine/threonine-protein kinase At5g45840-like (LOC100262036), mRNA	Probable LRR receptor-like serine/threonine-protein kinase MRH1 OS=Arabidopsis thaliana GN=MRH1 PE=2 SV=1	--	somatic embryogenesis receptor kinase 1 [EC:2.7.10.1 2.7.11.1]	-	-	-
CL4487.Contig2_All	up	0.000581698	0.0199472	Persea americana mRNA for metallothionein-like protein type 2, partial	Metallothionein-like protein type 2 OS=Ricinus communis GN=MTI PE=3 SV=1	--	--	-	GO:0046872//metal ion binding	-
CL4495.Contig2_All	down	0.000471006	0.0169602	PREDICTED: Vitis vinifera uncharacterized LOC100254027 (LOC100254027), mRNA	Kinesin-like protein FLA10 OS=Chlamydomonas reinhardtii GN=FLA10 PE=1 SV=1	Kinesin-like protein	centromeric protein E	GO:0007018//microtubule-based movement	GO:0016887//ATPase activity;GO:0000166//nucleotide binding;GO:0003777//microtubule motor activity	GO:0005737//cytoplasm;GO:0005871//kinesin complex
CL4500.Contig1_All	down	2.0238e-12	9.08811e-10	--	--	--	--	-	-	-
CL4508.Contig3_All	up	9.55882e-07	0.000104954	PREDICTED: Vitis vinifera CBL-interacting protein kinase 16, transcript variant 1 (CIPK16), mRNA	CBL-interacting protein kinase 5 OS=Oryza sativa subsp. japonica GN=CIPK5 PE=2 SV=1	Serine/threonine protein kinase	[EC:2.7.1.-]	GO:0006468//protein phosphorylation;GO:0007165//signal transduction	GO:0005524//ATP binding;GO:0004674//protein serine/threonine kinase activity	GO:0016021//integral to membrane
CL4510.Contig1_All	up	0.000298743	0.0119636	Oryza sativa Japonica Group Os02g0526700 (Os02g0526700) mRNA, complete cds	Rapid alkalinization factor OS=Nicotiana tabacum GN=RALF PE=1 SV=1	--	--	-	-	-
CL4510.Contig2_All	up	4.11269e-06	0.000357715	Oryza sativa Japonica Group Os02g0526700 (Os02g0526700) mRNA, complete cds	Protein RALF-like 33 OS=Arabidopsis thaliana GN=RALFL33 PE=2 SV=1	--	--	-	-	-
CL4531.Contig1_All	up	1.80559e-05	0.00122414	Chrysanthemum x morifolium xyloglucan endotransglycosylase mRNA, complete cds	Probable xyloglucan endotransglucosylase/hydrolase protein 6 OS=Arabidopsis thaliana GN=XTH6 PE=2 SV=2	Beta-glucanase/Beta-glucan synthetase	xyloglucan:xyloglucosyl transferase [EC:2.4.1.207]	GO:0009414//response to water deprivation;GO:0071555//cell wall organization;GO:0010411//xyloglucan metabolic process;GO:0042546//cell wall biogenesis	GO:0016762//xyloglucan:xyloglucosyl transferase activity;GO:0004553//hydrolase activity, hydrolyzing O-glycosyl compounds	GO:0005618//cell wall;GO:0048046//apoplast
CL4532.Contig2_All	up	0.000835948	0.0261913	Phaseolus vulgaris clone PV_GBb025-G06, complete sequence	Acidic leucine-rich nuclear phosphoprotein 32-related protein 2 OS=Oryza sativa subsp. japonica GN=Os03g0668900 PE=2 SV=1	Phosphopantothenoylcysteine synthetase/decarboxylase	histone arginine demethylase JMJD6 [EC:1.14.11.-]	-	-	-
CL454.Contig1_All	down	0.000739455	0.0239105	PREDICTED: Vitis vinifera mitotic spindle checkpoint protein MAD2-like, transcript variant 1 (LOC100254488), mRNA	Mitotic spindle checkpoint protein MAD2 OS=Zea mays GN=MAD2 PE=2 SV=1	--	mitotic spindle assembly checkpoint protein MAD2	GO:0051301//cell division;GO:0048235//pollen sperm cell differentiation;GO:0007094//mitotic spindle assembly checkpoint	GO:0005515//protein binding;GO:0003677//DNA binding	GO:0005828//kinetochore microtubule;GO:0000777//condensed chromosome kinetochore;GO:0010369//chromocenter;GO:0005737//cytoplasm;GO:0005635//nuclear envelope;GO:0016021//integral to membrane
CL454.Contig2_All	down	0.000596415	0.0203558	PREDICTED: Vitis vinifera mitotic spindle checkpoint protein MAD2-like, transcript variant 1 (LOC100254488), mRNA	Mitotic spindle checkpoint protein MAD2 OS=Zea mays GN=MAD2 PE=2 SV=1	--	mitotic spindle assembly checkpoint protein MAD2	GO:0051301//cell division;GO:0048235//pollen sperm cell differentiation;GO:0007094//mitotic spindle assembly checkpoint	GO:0005515//protein binding;GO:0003677//DNA binding	GO:0005828//kinetochore microtubule;GO:0000777//condensed chromosome kinetochore;GO:0010369//chromocenter;GO:0005737//cytoplasm;GO:0005635//nuclear envelope;GO:0016021//integral to membrane
CL4549.Contig2_All	up	9.57142e-09	1.94675e-06	PREDICTED: Vitis vinifera dof zinc finger protein DOF5.2-like (LOC100254372), mRNA	Cyclic dof factor 2 OS=Arabidopsis thaliana GN=CDF2 PE=1 SV=2	--	--	-	-	-
CL4553.Contig2_All	down	0.00185959	0.0481666	--	--	--	--	-	-	-
CL4564.Contig2_All	up	1.28177e-07	1.86622e-05	PREDICTED: Vitis vinifera brefeldin A-inhibited guanine nucleotide-exchange protein 1-like (LOC100250634), mRNA	Brefeldin A-inhibited guanine nucleotide-exchange protein 2 OS=Arabidopsis thaliana GN=BIG2 PE=2 SV=1	SEC7 domain proteins	guanine nucleotide-exchange factor	GO:0043547//positive regulation of GTPase activity;GO:0032012//regulation of ARF protein signal transduction;GO:0016192//vesicle-mediated transport;GO:0015031//protein transport	GO:0005086//ARF guanyl-nucleotide exchange factor activity	GO:0016020//membrane;GO:0005829//cytosol;GO:0005802//trans-Golgi network
CL4581.Contig1_All	up	0.000350914	0.0135087	PREDICTED: Vitis vinifera probable nucleoredoxin 1-like (LOC100244715), mRNA	Probable nucleoredoxin 1 OS=Arabidopsis thaliana GN=At1g60420 PE=1 SV=1	Thiol-disulfide isomerase and thioredoxins	--	GO:0045454//cell redox homeostasis	-	GO:0005623//cell
CL4592.Contig1_All	down	2.06757e-05	0.00137608	--	--	--	sister chromatid cohesion protein DCC1	GO:0034088//maintenance of mitotic sister chromatid cohesion;GO:0006275//regulation of DNA replication	GO:0008270//zinc ion binding;GO:0003689//DNA clamp loader activity	GO:0000775//chromosome, centromeric region;GO:0031390//Ctf18 RFC-like complex;GO:0000785//chromatin;GO:0005654//nucleoplasm
CL4592.Contig2_All	down	1.0593e-05	0.000791339	--	--	--	sister chromatid cohesion protein DCC1	GO:0034088//maintenance of mitotic sister chromatid cohesion;GO:0006275//regulation of DNA replication	GO:0008270//zinc ion binding;GO:0003689//DNA clamp loader activity	GO:0000775//chromosome, centromeric region;GO:0031390//Ctf18 RFC-like complex;GO:0000785//chromatin;GO:0005654//nucleoplasm
CL4592.Contig3_All	down	0.000955745	0.029092	--	--	--	sister chromatid cohesion protein DCC1	GO:0034088//maintenance of mitotic sister chromatid cohesion;GO:0006275//regulation of DNA replication	GO:0008270//zinc ion binding;GO:0003689//DNA clamp loader activity	GO:0000775//chromosome, centromeric region;GO:0031390//Ctf18 RFC-like complex;GO:0000785//chromatin;GO:0005654//nucleoplasm
CL4607.Contig1_All	up	2.68859e-06	0.000247303	Phyllostachys edulis cDNA clone: bphylf059o06, full insert sequence	Oxygen-evolving enhancer protein 2, chloroplastic OS=Pisum sativum GN=PSBP PE=1 SV=1	--	photosystem II oxygen-evolving enhancer protein 2	GO:0055114//oxidation-reduction process;GO:0019684//photosynthesis, light reaction;GO:0042742//defense response to bacterium	GO:0008266//poly(U) RNA binding;GO:0005509//calcium ion binding;GO:0032440//2-alkenal reductase [NAD(P)] activity	GO:0030095//chloroplast photosystem II;GO:0009654//oxygen evolving complex;GO:0019898//extrinsic to membrane;GO:0009941//chloroplast envelope;GO:0009570//chloroplast stroma;GO:0009543//chloroplast thylakoid lumen;GO:0048046//apoplast
CL4607.Contig2_All	up	0.000100382	0.00504646	Populus EST from leave	Oxygen-evolving enhancer protein 2, chloroplastic OS=Fritillaria agrestis GN=PSBP PE=2 SV=1	--	photosystem II oxygen-evolving enhancer protein 2	GO:0015979//photosynthesis;GO:0055114//oxidation-reduction process	GO:0005509//calcium ion binding;GO:0032440//2-alkenal reductase [NAD(P)] activity	GO:0009654//oxygen evolving complex;GO:0019898//extrinsic to membrane;GO:0009535//chloroplast thylakoid membrane
CL462.Contig1_All	up	0.000324127	0.0126954	PREDICTED: Vitis vinifera aldehyde dehydrogenase family 3 member F1-like (LOC100247106), mRNA	Aldehyde dehydrogenase family 3 member F1 OS=Arabidopsis thaliana GN=ALDH3F1 PE=2 SV=2	NAD-dependent aldehyde dehydrogenases	aldehyde dehydrogenase (NAD+) [EC:1.2.1.3]	GO:0006081//cellular aldehyde metabolic process;GO:0055114//oxidation-reduction process	GO:0004028//3-chloroallyl aldehyde dehydrogenase activity;GO:0004030//aldehyde dehydrogenase [NAD(P)+] activity;GO:0004029//aldehyde dehydrogenase (NAD) activity	GO:0016021//integral to membrane;GO:0005783//endoplasmic reticulum
CL462.Contig3_All	up	0.00126976	0.0364438	PREDICTED: Glycine max aldehyde dehydrogenase family 3 member H1-like (LOC100783726), mRNA	Aldehyde dehydrogenase family 3 member F1 OS=Arabidopsis thaliana GN=ALDH3F1 PE=2 SV=2	NAD-dependent aldehyde dehydrogenases	aldehyde dehydrogenase (NAD+) [EC:1.2.1.3]	GO:0006081//cellular aldehyde metabolic process;GO:0055114//oxidation-reduction process	GO:0004029//aldehyde dehydrogenase (NAD) activity;GO:0004030//aldehyde dehydrogenase [NAD(P)+] activity;GO:0004028//3-chloroallyl aldehyde dehydrogenase activity	GO:0016020//membrane;GO:0005783//endoplasmic reticulum
CL4639.Contig2_All	up	4.92921e-05	0.00281744	Chimonanthus praecox cold acclimation protein COR413-PM1 mRNA, complete cds	Cold-regulated 413 plasma membrane protein 2 OS=Arabidopsis thaliana GN=COR413PM2 PE=2 SV=1	--	--	-	-	GO:0016021//integral to membrane;GO:0005774//vacuolar membrane
CL4648.Contig2_All	down	1.17745e-06	0.000124659	Rosa hybrid cultivar CYC7 mRNA, complete cds	Cyclin-B2-2 OS=Oryza sativa subsp. japonica GN=CYCB2-2 PE=1 SV=1	Cyclin	cyclin B	GO:0007049//cell cycle	-	-
CL4648.Contig4_All	down	0.00149089	0.0411118	PREDICTED: Fragaria vesca subsp. vesca G2/mitotic-specific cyclin-1-like (LOC101298954), mRNA	Cyclin-B2-2 OS=Oryza sativa subsp. japonica GN=CYCB2-2 PE=1 SV=1	Cyclin	cyclin B	GO:0044763	-	-
CL4648.Contig5_All	down	0.000123873	0.00600129	PREDICTED: Glycine max G2/mitotic-specific cyclin-1-like (LOC100798068), mRNA	Cyclin-B2-1 OS=Oryza sativa subsp. japonica GN=CYCB2-1 PE=1 SV=2	Cyclin	cyclin B	GO:0007067//mitosis;GO:0051301//cell division	-	GO:0005634//nucleus
CL4648.Contig6_All	down	4.77443e-06	0.000400349	Rosa hybrid cultivar CYC7 mRNA, complete cds	Cyclin-B2-2 OS=Oryza sativa subsp. japonica GN=CYCB2-2 PE=1 SV=1	Cyclin	cyclin B	GO:0007049//cell cycle	-	-
CL4675.Contig1_All	down	0.000439333	0.0160719	PREDICTED: Glycine max uncharacterized protein LOC100805024 (LOC100805024), mRNA	--	RNA-binding proteins (RRM domain)	--	-	-	-
CL4699.Contig2_All	up	6.95351e-15	4.55586e-12	Vitis vinifera R2R3 MYB60 transcription factor (MYB60) mRNA, complete cds	Myb-related protein 306 OS=Antirrhinum majus GN=MYB306 PE=2 SV=1	Myb superfamily proteins, including transcription factors and mRNA splicing factors	myb proto-oncogene protein, plant	GO:0010118//stomatal movement;GO:0009751//response to salicylic acid stimulus;GO:0009753//response to jasmonic acid stimulus;GO:0009414//response to water deprivation;GO:0009416//response to light stimulus;GO:0006355//regulation of transcription, DNA-dependent;GO:0009737//response to abscisic acid stimulus	GO:0003677//DNA binding;GO:0003700//sequence-specific DNA binding transcription factor activity	-
CL4700.Contig2_All	up	0.000171291	0.007775	PREDICTED: Vitis vinifera ninja-family protein AFP2-like (LOC100253142), mRNA	Ninja-family protein AFP2 OS=Arabidopsis thaliana GN=AFP2 PE=1 SV=1	--	--	-	-	-
CL4700.Contig3_All	up	0.000616354	0.0208493	PREDICTED: Vitis vinifera ATP-dependent zinc metalloprotease FTSH 9, chloroplastic-like (LOC100265577), mRNA	ATP-dependent zinc metalloprotease FTSH 7, chloroplastic OS=Arabidopsis thaliana GN=FTSH7 PE=2 SV=1	ATP-dependent Zn proteases	cell division protease FtsH [EC:3.4.24.-]	GO:0051301//cell division;GO:0006508//proteolysis	GO:0008270//zinc ion binding;GO:0004176//ATP-dependent peptidase activity;GO:0004222//metalloendopeptidase activity;GO:0005524//ATP binding;GO:0008568//microtubule-severing ATPase activity	GO:0016021//integral to membrane;GO:0005739//mitochondrion;GO:0009941//chloroplast envelope;GO:0009535//chloroplast thylakoid membrane
CL4701.Contig1_All	down	0.000829599	0.0260457	Magnolia grandiflora clone 2 ty3/gypsy-like retrotransposon reverse transcriptase (RT) gene, partial cds	RNA-directed DNA polymerase homolog OS=Oenothera berteriana PE=4 SV=1	Transposase and inactivated derivatives	ATP-dependent DNA helicase RecG [EC:3.6.4.12]	-	-	-
CL4701.Contig2_All	down	1.61465e-08	3.08027e-06	Magnolia grandiflora clone 2 ty3/gypsy-like retrotransposon reverse transcriptase (RT) gene, partial cds	RNA-directed DNA polymerase homolog OS=Oenothera berteriana PE=4 SV=1	Transposase and inactivated derivatives	ATP-dependent DNA helicase RecG [EC:3.6.4.12]	-	-	-
CL4717.Contig1_All	up	0.000781193	0.0249553	Magnolia stellata DNA, microsatellite marker stm0310	Uncharacterized protein At1g08160 OS=Arabidopsis thaliana GN=At1g08160 PE=2 SV=1	--	--	-	-	GO:0016020//membrane;GO:0009506//plasmodesma;GO:0044464//cell part
CL4724.Contig1_All	up	1.50941e-09	3.81808e-07	PREDICTED: Vitis vinifera protein KIAA0664 homolog (LOC100263581), mRNA	Clustered mitochondria protein OS=Arabidopsis thaliana GN=FMT PE=2 SV=1	FOG: TPR repeat	protein TIF31	-	-	GO:0005634//nucleus;GO:0005829//cytosol
CL4727.Contig1_All	down	7.05649e-05	0.00379318	--	--	--	--	-	-	-
CL4727.Contig3_All	down	0.000661851	0.0220249	--	--	--	--	-	-	-
CL4742.Contig1_All	down	0.000710206	0.0232755	PREDICTED: Vitis vinifera uncharacterized LOC100249019 (LOC100249019), mRNA	Kinesin-4 OS=Arabidopsis thaliana GN=ATK4 PE=1 SV=2	Kinesin-like protein	kinesin family member C2/C3	-	GO:0005488//binding;GO:0017111//nucleoside-triphosphatase activity	-
CL4742.Contig2_All	down	5.5684e-05	0.00311258	PREDICTED: Vitis vinifera uncharacterized LOC100249019 (LOC100249019), mRNA	Kinesin-4 OS=Arabidopsis thaliana GN=ATK4 PE=1 SV=2	Kinesin-like protein	kinesin family member C2/C3	-	GO:0005488//binding;GO:0017111//nucleoside-triphosphatase activity	GO:0044430//cytoskeletal part;GO:0015630//microtubule cytoskeleton
CL4750.Contig2_All	up	0.00168629	0.0448554	PREDICTED: Vitis vinifera digalactosyldiacylglycerol synthase 2, chloroplastic-like (LOC100251641), mRNA	Digalactosyldiacylglycerol synthase 2, chloroplastic OS=Lotus japonicus GN=DGD2 PE=2 SV=1	--	digalactosyldiacylglycerol synthase [EC:2.4.1.241]	GO:0019375//galactolipid biosynthetic process;GO:0009877//nodulation;GO:0016036//cellular response to phosphate starvation	GO:0046481//digalactosyldiacylglycerol synthase activity	GO:0043661;GO:0009707//chloroplast outer membrane
CL4753.Contig1_All	up	1.53756e-05	0.00107998	--	Probable sucrose-phosphate synthase 2 OS=Craterostigma plantagineum GN=SPS2 PE=2 SV=1	--	sucrose-phosphate synthase [EC:2.4.1.14]	GO:0005985//sucrose metabolic process	GO:0046524//sucrose-phosphate synthase activity;GO:0016157//sucrose synthase activity	-
CL476.Contig1_All	up	0.00157277	0.0426302	PREDICTED: Vitis vinifera uncharacterized LOC100265755 (LOC100265755), mRNA	Ninja-family protein AFP3 OS=Arabidopsis thaliana GN=AFP3 PE=1 SV=1	--	--	GO:0007165//signal transduction	GO:0005515//protein binding	-
CL4762.Contig2_All	up	3.57997e-05	0.0021794	Phyllostachys edulis cDNA clone: bphylf044g20, full insert sequence	Oxygen-evolving enhancer protein 1, chloroplastic OS=Solanum tuberosum GN=PSBO PE=2 SV=1	--	photosystem II oxygen-evolving enhancer protein 1	GO:0042549//photosystem II stabilization	GO:0005509//calcium ion binding	GO:0009654//oxygen evolving complex;GO:0019898//extrinsic to membrane;GO:0016021//integral to membrane;GO:0009535//chloroplast thylakoid membrane
CL4766.Contig3_All	up	5.38587e-05	0.00303714	PREDICTED: Vitis vinifera cytokinin dehydrogenase 1-like (LOC100260570), mRNA	Cytokinin dehydrogenase 9 OS=Oryza sativa subsp. japonica GN=CKX9 PE=2 SV=1	FAD/FMN-containing dehydrogenases	cytokinin dehydrogenase [EC:1.5.99.12]	GO:0048507//meristem development;GO:0009823//cytokinin catabolic process;GO:0055114//oxidation-reduction process	GO:0050660//flavin adenine dinucleotide binding;GO:0016614//oxidoreductase activity, acting on CH-OH group of donors;GO:0019139//cytokinin dehydrogenase activity	GO:0005773//vacuole;GO:0016021//integral to membrane
CL4776.Contig1_All	up	1.88272e-17	2.09016e-14	--	EIN3-binding F-box protein 2 OS=Arabidopsis thaliana GN=EBF2 PE=1 SV=1	--	EIN3-binding F-box protein	-	-	-
CL4796.Contig1_All	up	5.44901e-05	0.00305905	--	UDP-glycosyltransferase 75B1 OS=Arabidopsis thaliana GN=UGT75B1 PE=1 SV=1	--	UDP-glucose:(indol-3-yl)acetate beta-D-glucosyltransferase [EC:2.4.1.121]	-	-	-
CL4818.Contig1_All	up	1.04064e-05	0.000778126	PREDICTED: Vitis vinifera tabersonine 16-O-methyltransferase-like (LOC100251741), mRNA	Trans-resveratrol di-O-methyltransferase OS=Vitis vinifera GN=ROMT PE=1 SV=2	--	trans-resveratrol di-O-methyltransferase [EC:2.1.1.240]	-	-	-
CL4819.Contig4_All	up	0.00146302	0.0405209	PREDICTED: Vitis vinifera lactation elevated protein 1-like (LOC100260349), mRNA	--	Predicted ATPase		-	GO:0016887//ATPase activity;GO:0005524//ATP binding;GO:0005516//calmodulin binding	GO:0009507//chloroplast;GO:0005739//mitochondrion
CL4820.Contig5_All	up	0.00111232	0.0329057	--	UPF0496 protein 1 OS=Oryza sativa subsp. japonica GN=Os03g0199100 PE=2 SV=1	--	--	-	-	GO:0009536//plastid
CL4828.Contig2_All	up	6.89187e-07	8.00709e-05	PREDICTED: Vitis vinifera RING finger and CHY zinc finger domain-containing protein 1-like, transcript variant 2 (LOC100241783), mRNA	--	--	RING finger and CHY zinc finger domain-containing protein 1 [EC:6.3.2.19]	-	GO:0046872//metal ion binding	GO:0016020//membrane
CL4828.Contig3_All	up	0.000223628	0.00951413	PREDICTED: Vitis vinifera RING finger and CHY zinc finger domain-containing protein 1-like, transcript variant 2 (LOC100241783), mRNA	--	--	RING finger and CHY zinc finger domain-containing protein 1 [EC:6.3.2.19]	GO:1902456	GO:0008270//zinc ion binding	GO:0005634//nucleus
CL4828.Contig4_All	up	0.00128972	0.0368854	PREDICTED: Vitis vinifera RING finger and CHY zinc finger domain-containing protein 1-like, transcript variant 2 (LOC100241783), mRNA	--	--	RING finger and CHY zinc finger domain-containing protein 1 [EC:6.3.2.19]	GO:1902456	GO:0008270//zinc ion binding	GO:0005634//nucleus
CL4828.Contig5_All	up	1.18912e-09	3.05636e-07	PREDICTED: Vitis vinifera RING finger and CHY zinc finger domain-containing protein 1-like, transcript variant 2 (LOC100241783), mRNA	--	--	RING finger and CHY zinc finger domain-containing protein 1 [EC:6.3.2.19]	GO:1902456	GO:0008270//zinc ion binding	GO:0016021//integral to membrane
CL4828.Contig6_All	up	2.70107e-06	0.000248128	PREDICTED: Vitis vinifera RING finger and CHY zinc finger domain-containing protein 1-like (LOC100258546), mRNA	--	--	RING finger and CHY zinc finger domain-containing protein 1 [EC:6.3.2.19]	GO:1902456	GO:0008270//zinc ion binding	GO:0005634//nucleus
CL4828.Contig7_All	up	5.23853e-08	8.56302e-06	PREDICTED: Vitis vinifera RING finger and CHY zinc finger domain-containing protein 1-like (LOC100258546), mRNA	--	--	RING finger and CHY zinc finger domain-containing protein 1 [EC:6.3.2.19]	GO:0042787//protein ubiquitination involved in ubiquitin-dependent protein catabolic process;GO:0000209//protein polyubiquitination;GO:0043161//proteasomal ubiquitin-dependent protein catabolic process;GO:1902456	GO:0061630;GO:0008270//zinc ion binding	-
CL4837.Contig2_All	down	0.000297397	0.0119276	PREDICTED: Vitis vinifera protein CHUP1, chloroplastic-like (LOC100268044), mRNA	Protein CHUP1, chloroplastic OS=Arabidopsis thaliana GN=CHUP1 PE=1 SV=1	--	2-oxoglutarate dehydrogenase E2 component (dihydrolipoamide succinyltransferase) [EC:2.3.1.61]	GO:0009658//chloroplast organization	-	GO:0009707//chloroplast outer membrane
CL4838.Contig1_All	up	2.97473e-05	0.0018708	Tomato extensin mRNA (clone uG-18)	Extensin-2 OS=Arabidopsis thaliana GN=EXT2 PE=2 SV=1	Endoglucanase	phospholipase D [EC:3.1.4.4]	-	-	-
CL4838.Contig2_All	up	3.12812e-09	7.31112e-07	Tomato extensin mRNA (clone uG-18)	Extensin-2 OS=Arabidopsis thaliana GN=EXT2 PE=2 SV=1	Endoglucanase	phospholipase D [EC:3.1.4.4]	-	-	-
CL4841.Contig1_All	up	0.000347471	0.0134306	--	Disease resistance protein RGA2 OS=Solanum bulbocastanum GN=RGA2 PE=1 SV=1	--	--	-	-	-
CL4845.Contig1_All	up	2.62769e-05	0.00167909	Physcomitrella patens subsp. patens predicted protein (PHYPADRAFT_165348) mRNA, complete cds	--	--	--	-	-	-
CL4854.Contig1_All	down	9.01252e-08	1.38007e-05	Oryza officinalis strain yaoyong polyphenol oxidase (PPO) gene, complete cds	Polyphenol oxidase, chloroplastic OS=Vitis vinifera PE=1 SV=1	--	polyphenol oxidase [EC:1.10.3.1]	-	-	GO:0044424//intracellular part
CL4857.Contig1_All	up	0.000804699	0.0254967	PREDICTED: Vitis vinifera heat shock cognate 70 kDa protein 4-like (LOC100252916), mRNA	Heat shock 70 kDa protein 8 OS=Arabidopsis thaliana GN=HSP70-8 PE=2 SV=1	Molecular chaperone	heat shock 70kDa protein 1/8	GO:0006457//protein folding;GO:0009644//response to high light intensity;GO:0042542//response to hydrogen peroxide;GO:0009408//response to heat;GO:0055114//oxidation-reduction process	GO:0005524//ATP binding;GO:0032440//2-alkenal reductase [NAD(P)] activity	GO:0005737//cytoplasm
CL4866.Contig1_All	down	7.17147e-05	0.00383436	--	--	--	--	-	-	-
CL4866.Contig2_All	down	0.00101835	0.0306821	--	--	--	--	-	-	-
CL4866.Contig4_All	down	4.70197e-08	7.79757e-06	--	--	--	--	-	-	-
CL4871.Contig2_All	up	7.50362e-05	0.00397737	Oryza minuta clone OM__Ba0091N09, complete sequence	Cytochrome P450 734A6 OS=Oryza sativa subsp. japonica GN=CYP734A6 PE=2 SV=1	Cytochrome P450	cytochrome P450, family 734, subfamily A, polypeptide 1 (PHYB activation tagged suppressor 1) [EC:1.14.-.-]	-	GO:0046872//metal ion binding;GO:0004497//monooxygenase activity;GO:0019825//oxygen binding	GO:0009507//chloroplast;GO:0016020//membrane
CL4879.Contig3_All	up	0.000437364	0.0160366	PREDICTED: Vitis vinifera hydroxymethylglutaryl-CoA lyase, mitochondrial-like (LOC100243192), mRNA	Hydroxymethylglutaryl-CoA lyase, mitochondrial OS=Arabidopsis thaliana GN=HMGCL PE=1 SV=2	Isopropylmalate/homocitrate/citramalate synthases	hydroxymethylglutaryl-CoA lyase [EC:4.1.3.4]	GO:0008152//metabolic process	GO:0004419//hydroxymethylglutaryl-CoA lyase activity	GO:0005739//mitochondrion
CL4888.Contig2_All	up	0.00109911	0.0325871	PREDICTED: Vitis vinifera auxin response factor 5-like (LOC100263801), mRNA	Auxin response factor 19 OS=Oryza sativa subsp. japonica GN=ARF19 PE=2 SV=2	FOG: TPR repeat	auxin response factor	GO:0009725//response to hormone stimulus;GO:0050794//regulation of cellular process;GO:0006351//transcription, DNA-dependent	-	-
CL489.Contig2_All	down	0.000779969	0.0249381	--	--	--	--	-	-	-
CL4906.Contig2_All	up	0.00098379	0.0297903	PREDICTED: Vitis vinifera myb-related protein 330-like (LOC100261376), mRNA	Myb-related protein 330 OS=Antirrhinum majus GN=MYB330 PE=2 SV=1	Myb superfamily proteins, including transcription factors and mRNA splicing factors	myb proto-oncogene protein, plant	-	-	-
CL4909.Contig2_All	up	0.000694656	0.0229067	Ricinus communis 21 kDa protein precursor, putative, mRNA	21 kDa protein OS=Daucus carota PE=2 SV=1	--	elongation factor G	-	GO:0004857//enzyme inhibitor activity	-
CL4934.Contig1_All	down	7.5762e-05	0.00400257	PREDICTED: Vitis vinifera probable methyltransferase PMT13-like (LOC100255820), mRNA	Probable methyltransferase PMT13 OS=Arabidopsis thaliana GN=At4g00740 PE=1 SV=1	--	pectinesterase [EC:3.1.1.11]	GO:0052546//cell wall pectin metabolic process;GO:0032259//methylation	GO:0008757//S-adenosylmethionine-dependent methyltransferase activity	GO:0000139//Golgi membrane;GO:0005768//endosome;GO:0005774//vacuolar membrane;GO:0016021//integral to membrane;GO:0005802//trans-Golgi network
CL4952.Contig1_All	up	4.04154e-10	1.14558e-07	PREDICTED: Vitis vinifera uncharacterized LOC100259078 (LOC100259078), mRNA	--	--	--	-	-	-
CL4952.Contig2_All	up	4.46906e-30	4.46531e-26	PREDICTED: Vitis vinifera uncharacterized LOC100259078 (LOC100259078), mRNA	--	--	--	-	-	-
CL4962.Contig2_All	up	4.4002e-10	1.23411e-07	PREDICTED: Vitis vinifera uncharacterized LOC100266486 (LOC100266486), mRNA	--	--	--	-	-	GO:0005634//nucleus
CL4999.Contig1_All	up	0.00013086	0.00629032	--	--	--	--	-	-	-
CL5.Contig1_All	down	6.3858e-07	7.47345e-05	PREDICTED: Vitis vinifera GDSL esterase/lipase At4g16230-like (LOC100251646), mRNA	GDSL esterase/lipase At4g16230 OS=Arabidopsis thaliana GN=At4g16230 PE=3 SV=2	Phospholipase/lecithinase/hemolysin	alpha-L-fucosidase [EC:3.2.1.51]	-	GO:0016788//hydrolase activity, acting on ester bonds	GO:0016021//integral to membrane
CL5.Contig3_All	down	0.000877137	0.0271766	PREDICTED: Vitis vinifera GDSL esterase/lipase At4g16230-like (LOC100251646), mRNA	GDSL esterase/lipase At4g16230 OS=Arabidopsis thaliana GN=At4g16230 PE=3 SV=2	Phospholipase/lecithinase/hemolysin	alpha-L-fucosidase [EC:3.2.1.51]	-	GO:0016788//hydrolase activity, acting on ester bonds	GO:0016021//integral to membrane
CL5011.Contig1_All	up	6.74407e-12	2.70891e-09	PREDICTED: Vitis vinifera probable fructose-bisphosphate aldolase 2, chloroplastic-like (LOC100852851), mRNA	Probable fructose-bisphosphate aldolase 1, chloroplastic OS=Arabidopsis thaliana GN=FBA1 PE=1 SV=2	Fructose-1,6-bisphosphate aldolase	fructose-bisphosphate aldolase, class I [EC:4.1.2.13]	GO:0006096//glycolysis	GO:0004332//fructose-bisphosphate aldolase activity	-
CL5020.Contig1_All	down	8.20597e-05	0.00426481	PREDICTED: Vitis vinifera protein argonaute 16-like (LOC100243183), mRNA	Protein argonaute 16 OS=Oryza sativa subsp. japonica GN=AGO16 PE=2 SV=2	--	argonaute	GO:0006413//translational initiation;GO:0031047//gene silencing by RNA	GO:0003743//translation initiation factor activity	-
CL5020.Contig2_All	down	4.003e-06	0.000349696	PREDICTED: Vitis vinifera protein argonaute 16-like (LOC100243183), mRNA	Protein argonaute 16 OS=Oryza sativa subsp. japonica GN=AGO16 PE=2 SV=2	--	argonaute	GO:0006413//translational initiation;GO:0031047//gene silencing by RNA	GO:0003743//translation initiation factor activity	-
CL5024.Contig2_All	up	0.00108393	0.0322689	PREDICTED: Glycine max uncharacterized protein LOC100804170 (LOC100804170), mRNA	Leucine-rich repeat extensin-like protein 5 OS=Arabidopsis thaliana GN=LRX5 PE=2 SV=2	ATPases involved in chromosome partitioning	phospholipase D [EC:3.1.4.4]	GO:0018108//peptidyl-tyrosine phosphorylation	GO:0004715//non-membrane spanning protein tyrosine kinase activity;GO:0016597//amino acid binding;GO:0005524//ATP binding	-
CL5027.Contig1_All	up	8.8344e-09	1.82e-06	Zantedeschia aethiopica rubisco activase (rca1) mRNA, partial cds	Ribulose bisphosphate carboxylase/oxygenase activase 1, chloroplastic OS=Larrea tridentata GN=RCA1 PE=1 SV=1	ATPases of the AAA+ class	26S proteasome regulatory subunit T4	-	GO:0005524//ATP binding	-
CL5027.Contig2_All	up	1.06471e-08	2.12234e-06	Zantedeschia aethiopica rubisco activase (rca4) mRNA, partial cds	Ribulose bisphosphate carboxylase/oxygenase activase 1, chloroplastic OS=Larrea tridentata GN=RCA1 PE=1 SV=1	ATPases of the AAA+ class	26S proteasome regulatory subunit T4	-	GO:0005524//ATP binding	GO:0009570//chloroplast stroma
CL5041.Contig3_All	up	4.78237e-17	4.96454e-14	PREDICTED: Vitis vinifera receptor-like protein kinase HAIKU2-like (LOC100252298), mRNA	Receptor-like protein kinase HAIKU2 OS=Arabidopsis thaliana GN=IKU2 PE=1 SV=1	Leucine-rich repeat (LRR) protein	[EC:2.7.1.-]	GO:0006979//response to oxidative stress;GO:0046777//protein autophosphorylation;GO:0009845//seed germination;GO:0007169//transmembrane receptor protein tyrosine kinase signaling pathway	GO:0004674//protein serine/threonine kinase activity;GO:0016491//oxidoreductase activity;GO:0005524//ATP binding	GO:0005886//plasma membrane
CL5045.Contig2_All	down	0.000632087	0.0212914	PREDICTED: Vitis vinifera mitogen-activated protein kinase-binding protein 1-like (LOC100240770), mRNA	Outer row dynein assembly protein 16 OS=Chlamydomonas reinhardtii GN=ODA16 PE=1 SV=1	FOG: WD40 repeat	glucose repression regulatory protein TUP1	-	-	-
CL506.Contig1_All	up	1.21525e-13	6.22681e-11	PREDICTED: Vitis vinifera protein SRG1-like (LOC100247046), mRNA	Protein SRG1 OS=Arabidopsis thaliana GN=SRG1 PE=2 SV=1	Isopenicillin N synthase and related dioxygenases	flavonol synthase [EC:1.14.11.23]	GO:0051555//flavonol biosynthetic process;GO:0055114//oxidation-reduction process	GO:0046872//metal ion binding;GO:0045431//flavonol synthase activity	-
CL5082.Contig1_All	up	1.24476e-07	1.81897e-05	Solanum tuberosum StWRKY mRNA for WRKY-type DNA binding protein, complete cds	Probable WRKY transcription factor 75 OS=Arabidopsis thaliana GN=WRKY75 PE=2 SV=1	--	WRKY transcription factor 33	GO:0006355//regulation of transcription, DNA-dependent	GO:0043565//sequence-specific DNA binding;GO:0003700//sequence-specific DNA binding transcription factor activity	-
CL5082.Contig2_All	up	0.000875536	0.0271572	Coptis japonica var. dissecta mRNA for transcription factor WRKY-1, complete cds	Probable WRKY transcription factor 75 OS=Arabidopsis thaliana GN=WRKY75 PE=2 SV=1	--	WRKY transcription factor 33	GO:0032107//regulation of response to nutrient levels;GO:0000122//negative regulation of transcription from RNA polymerase II promoter;GO:0010055;GO:0048527//lateral root development;GO:0043620//regulation of DNA-dependent transcription in response to stress	GO:0001046//core promoter sequence-specific DNA binding;GO:0003700//sequence-specific DNA binding transcription factor activity	GO:0005634//nucleus
CL5088.Contig1_All	up	0.000224986	0.00955569	Populus tremula x Populus alba NAC1 mRNA, complete cds	NAC domain-containing protein 21/22 OS=Arabidopsis thaliana GN=NAC021 PE=1 SV=2	--	--	GO:0006355//regulation of transcription, DNA-dependent	GO:0003677//DNA binding	GO:0005634//nucleus
CL5113.Contig1_All	up	1.2566e-26	4.56564e-23	Solanum tuberosum clone BAC BC58I22 sequence	Mannose-specific lectin OS=Galanthus nivalis PE=1 SV=1	--	--	-	GO:0005537//mannose binding	GO:0005576//extracellular region
CL5123.Contig1_All	down	0.000172802	0.0078176	Oryza sativa Japonica Group genomic DNA, chromosome 7, PAC clone:P0496C02	--	--	--	-	-	-
CL5140.Contig2_All	up	2.77241e-05	0.00175322	Musa acuminata clone MA4_54N07, complete sequence	U-box domain-containing protein 6 OS=Arabidopsis thaliana GN=PUB6 PE=2 SV=2	--	STIP1 homology and U-box containing protein 1 [EC:6.3.2.19]	-	-	-
CL5145.Contig2_All	down	1.13467e-08	2.25056e-06	Gossypium herbaceum clone NBRI_C_EYT27PB01BE3LN simple sequence repeat marker, mRNA sequence	--	--	--	-	-	GO:0005874//microtubule
CL5147.Contig1_All	up	0.00189399	0.0488362	PREDICTED: Brachypodium distachyon protein STAR1-like (LOC100835920), mRNA	ABC transporter I family member 17 OS=Arabidopsis thaliana GN=ABCI17 PE=2 SV=1	ABC-type sugar transport systems, ATPase components	ATP-binding cassette, subfamily B (MDR/TAP), member 1	GO:0015786//UDP-glucose transport;GO:0010044//response to aluminum ion;GO:0035435//phosphate ion transmembrane transport	GO:0005460//UDP-glucose transmembrane transporter activity;GO:0005315//inorganic phosphate transmembrane transporter activity;GO:0015415//phosphate ion transmembrane-transporting ATPase activity;GO:0005524//ATP binding;GO:0005515//protein binding	GO:0005774//vacuolar membrane;GO:0012506//vesicle membrane;GO:0005886//plasma membrane
CL5149.Contig1_All	up	4.60632e-07	5.6733e-05	PREDICTED: Cucumis sativus salicylate O-methyltransferase-like (LOC101218551), mRNA >gi|449519821|ref|XM_004166885.1| PREDICTED: Cucumis sativus salicylate O-methyltransferase-like (LOC101228062), mRNA	Jasmonate O-methyltransferase OS=Arabidopsis thaliana GN=JMT PE=1 SV=3	--	jasmonate O-methyltransferase [EC:2.1.1.141]	GO:0032259//methylation	GO:0008168//methyltransferase activity	-
CL5160.Contig1_All	up	2.00936e-10	6.15381e-08	Ricinus communis Isoflavone reductase, putative, mRNA	Isoeugenol synthase 1 OS=Petunia hybrida GN=IGS1 PE=1 SV=1	--	[EC:1.3.1.-]	GO:0009699//phenylpropanoid biosynthetic process;GO:0055114//oxidation-reduction process	GO:0047526	-
CL5160.Contig3_All	up	0.000263024	0.0108205	--	Isoeugenol synthase 1 OS=Petunia hybrida GN=IGS1 PE=1 SV=1	--	leucoanthocyanidin reductase [EC:1.17.1.3]	GO:0009699//phenylpropanoid biosynthetic process;GO:0055114//oxidation-reduction process	GO:0047526	-
CL5164.Contig1_All	up	2.13843e-10	6.49929e-08	PREDICTED: Vitis vinifera uncharacterized LOC100245736, transcript variant 1 (LOC100245736), mRNA	Heavy metal-associated isoprenylated plant protein 26 OS=Arabidopsis thaliana GN=HIPP26 PE=1 SV=1	--	copper chaperone	GO:0046916//cellular transition metal ion homeostasis;GO:0030001//metal ion transport	GO:0046914//transition metal ion binding	GO:0005737//cytoplasm
CL5164.Contig2_All	up	1.63376e-08	3.10932e-06	PREDICTED: Vitis vinifera uncharacterized LOC100245736, transcript variant 1 (LOC100245736), mRNA	Heavy metal-associated isoprenylated plant protein 26 OS=Arabidopsis thaliana GN=HIPP26 PE=1 SV=1	--	copper chaperone	GO:0046916//cellular transition metal ion homeostasis;GO:0030001//metal ion transport	GO:0046914//transition metal ion binding	GO:0005737//cytoplasm
CL5167.Contig3_All	up	0.000284752	0.011514	--	--	--	--	GO:0016049//cell growth;GO:0035265//organ growth;GO:0009742//brassinosteroid mediated signaling pathway	-	GO:0016021//integral to membrane;GO:0005783//endoplasmic reticulum;GO:0005739//mitochondrion
CL5169.Contig1_All	up	8.68176e-18	9.77407e-15	PREDICTED: Vitis vinifera homeobox-leucine zipper protein ATHB-40-like (LOC100253069), mRNA	Homeobox-leucine zipper protein ATHB-40 OS=Arabidopsis thaliana GN=ATHB-40 PE=2 SV=3	--	homeobox-leucine zipper protein	GO:0045893//positive regulation of transcription, DNA-dependent;GO:0009733//response to auxin stimulus;GO:0019760//glucosinolate metabolic process	GO:0043565//sequence-specific DNA binding;GO:0005515//protein binding	-
CL5169.Contig2_All	up	1.15747e-06	0.000123032	--	--	--	--	-	-	-
CL5183.Contig2_All	up	1.27176e-06	0.000133058	PREDICTED: Fragaria vesca subsp. vesca maltose excess protein 1, chloroplastic-like (LOC101312773), mRNA	Maltose excess protein 1-like, chloroplastic OS=Oryza sativa subsp. japonica GN=Os04g0602400 PE=2 SV=2	--	--	GO:0007275//multicellular organismal development;GO:0005983//starch catabolic process;GO:0000023//maltose metabolic process;GO:0009629//response to gravity;GO:0007154//cell communication;GO:0009624//response to nematode	GO:0005363//maltose transmembrane transporter activity	GO:0009706//chloroplast inner membrane
CL519.Contig4_All	down	0.00147815	0.0408692	--	--	--	--	-	-	-
CL5200.Contig2_All	up	0.000105857	0.00527523	--	Leucine-rich repeat extensin-like protein 5 OS=Arabidopsis thaliana GN=LRX5 PE=2 SV=2	--	mTERF domain-containing protein, mitochondrial	-	-	GO:0005739//mitochondrion
CL5204.Contig2_All	up	6.48936e-05	0.00353829	PREDICTED: Vitis vinifera uncharacterized LOC100267196 (LOC100267196), miscRNA	G-type lectin S-receptor-like serine/threonine-protein kinase At4g03230 OS=Arabidopsis thaliana GN=At4g03230 PE=3 SV=3	Serine/threonine protein kinase	interleukin-1 receptor-associated kinase 4 [EC:2.7.11.1]	GO:0006952//defense response;GO:0006468//protein phosphorylation	GO:0004674//protein serine/threonine kinase activity;GO:0000166//nucleotide binding	GO:0009506//plasmodesma;GO:0005886//plasma membrane
CL5204.Contig6_All	up	0.0002949	0.0118513	PREDICTED: Vitis vinifera uncharacterized LOC100854728 (LOC100854728), mRNA	Receptor-like serine/threonine-protein kinase SD1-8 OS=Arabidopsis thaliana GN=SD18 PE=1 SV=1	Serine/threonine protein kinase	interleukin-1 receptor-associated kinase 4 [EC:2.7.11.1]	GO:0006952//defense response;GO:0006468//protein phosphorylation	GO:0004674//protein serine/threonine kinase activity;GO:0031625//ubiquitin protein ligase binding	GO:0009506//plasmodesma;GO:0005886//plasma membrane
CL5208.Contig2_All	up	3.83178e-05	0.0023029	PREDICTED: Vitis vinifera cyclin-D1-1-like (LOC100255261), mRNA	Cyclin-D1-1 OS=Arabidopsis thaliana GN=CYCD1-1 PE=1 SV=3	Cyclin	cyclin D2	-	-	-
CL5211.Contig2_All	down	1.21886e-07	1.79095e-05	Zea mays uncharacterized LOC100384677 (LOC100384677), mRNA >gi|238006453|gb|BT083909.1| Zea mays full-length cDNA clone ZM_BFb0053K19 mRNA, complete cds	Uncharacterized membrane protein At3g27390 OS=Arabidopsis thaliana GN=At3g27390 PE=1 SV=2	--	--	-	-	GO:0005576//extracellular region;GO:0016021//integral to membrane
CL5218.Contig3_All	up	0.000273594	0.0111521	Albugo laibachii Nc14, genomic contig CONTIG_1418_NC14_v4_2318_317	--	--	--	-	-	-
CL5221.Contig2_All	down	0.00052231	0.0184163	--	--	--	--	-	-	-
CL5223.Contig3_All	up	0.000543743	0.0190127	Pinus pinaster myb-related protein (myb) gene, complete cds	Transcription factor MYB1R1 OS=Solanum tuberosum PE=2 SV=1	--	--	GO:0035066//positive regulation of histone acetylation;GO:0006357//regulation of transcription from RNA polymerase II promoter;GO:0009723//response to ethylene stimulus;GO:0006338//chromatin remodeling	GO:0008270//zinc ion binding;GO:0003677//DNA binding;GO:0004402//histone acetyltransferase activity;GO:0003713//transcription coactivator activity;GO:0003682//chromatin binding;GO:0003700//sequence-specific DNA binding transcription factor activity	GO:0005634//nucleus
CL5234.Contig2_All	down	5.15647e-06	0.000427122	Persea americana mitotic cyclin B1 mRNA, complete cds	G2/mitotic-specific cyclin-1 OS=Antirrhinum majus PE=2 SV=1	Cyclin	cyclin B	GO:0007049//cell cycle	-	-
CL5234.Contig3_All	down	3.91325e-07	4.92595e-05	Persea americana mitotic cyclin B1 mRNA, complete cds	G2/mitotic-specific cyclin-1 OS=Antirrhinum majus PE=2 SV=1	Cyclin	cyclin B	GO:0007049//cell cycle	-	-
CL5260.Contig1_All	down	0.00063505	0.0213553	Ricinus communis mitochondrion, complete genome	--	--	--	-	-	-
CL529.Contig1_All	up	0.00175485	0.0461857	--	Disease resistance protein RPM1 OS=Arabidopsis thaliana GN=RPM1 PE=1 SV=1	Leucine-rich repeat (LRR) protein	disease resistance protein RPM1	-	-	-
CL5303.Contig2_All	down	0.00176829	0.046434	PREDICTED: Vitis vinifera probable mannitol dehydrogenase-like, transcript variant 1 (LOC100255907), mRNA	Probable mannitol dehydrogenase OS=Mesembryanthemum crystallinum GN=ELI3 PE=2 SV=1	Zn-dependent alcohol dehydrogenases	cinnamyl-alcohol dehydrogenase [EC:1.1.1.195]	GO:0055114//oxidation-reduction process	GO:0016491//oxidoreductase activity;GO:0000166//nucleotide binding;GO:0008270//zinc ion binding	-
CL5313.Contig1_All	down	2.20773e-09	5.39665e-07	--	--	--	--	-	-	-
CL5325.Contig1_All	down	3.08599e-07	4.01747e-05	Liriodendron tulipifera clone BAC125P15 FLORICAULA/LEAFY-like protein, glycyl-tRNA synthetase-like protein, and VARIANT IN METHYLATION-like protein genes, complete cds; and integral membrane protein gene, partial cds	--	--	--	-	-	-
CL5332.Contig1_All	up	9.32111e-09	1.91042e-06	--	--	--	--	-	-	-
CL5341.Contig2_All	up	3.28276e-09	7.58383e-07	Populus trichocarpa glutathione reductase (PtrcGR2), mRNA	Glutathione reductase, cytosolic OS=Oryza sativa subsp. japonica GN=GRC2 PE=2 SV=2	Pyruvate/2-oxoglutarate dehydrogenase complex, dihydrolipoamide dehydrogenase (E3) component, and related enzymes	glutathione reductase (NADPH) [EC:1.8.1.7]	GO:0045454//cell redox homeostasis;GO:0006749//glutathione metabolic process;GO:0022900//electron transport chain	GO:0050660//flavin adenine dinucleotide binding;GO:0050661//NADP binding;GO:0004362//glutathione-disulfide reductase activity	GO:0009507//chloroplast
CL5341.Contig3_All	up	2.2185e-10	6.68405e-08	Betula pendula partial mRNA for glutathione reductase (gr gene)	Glutathione reductase, cytosolic OS=Pisum sativum PE=2 SV=1	Pyruvate/2-oxoglutarate dehydrogenase complex, dihydrolipoamide dehydrogenase (E3) component, and related enzymes	glutathione reductase (NADPH) [EC:1.8.1.7]	GO:0045454//cell redox homeostasis;GO:0006749//glutathione metabolic process;GO:0055114//oxidation-reduction process	GO:0050660//flavin adenine dinucleotide binding;GO:0050661//NADP binding;GO:0004362//glutathione-disulfide reductase activity	GO:0005777//peroxisome
CL5347.Contig4_All	down	8.91069e-05	0.00457162	PREDICTED: Vitis vinifera probable boron transporter 2-like (LOC100247044), mRNA	Probable boron transporter 2 OS=Arabidopsis thaliana GN=BOR2 PE=2 SV=1	--	solute carrier family 4 (sodium borate transporter), member 11	GO:0046713//borate transport;GO:0098656;GO:0010036//response to boron-containing substance;GO:0051453//regulation of intracellular pH	GO:0005452//inorganic anion exchanger activity;GO:0046715//borate transmembrane transporter activity	GO:0005887//integral to plasma membrane
CL5353.Contig1_All	up	4.34091e-07	5.38791e-05	PREDICTED: Vitis vinifera uncharacterized LOC100250281, transcript variant 8 (LOC100250281), mRNA	Abscisic stress-ripening protein 2 OS=Solanum lycopersicum GN=ASR2 PE=4 SV=1	--	--	GO:0006950//response to stress	-	-
CL5353.Contig3_All	down	0.00129317	0.0369565	PREDICTED: Vitis vinifera uncharacterized LOC100250281, transcript variant 8 (LOC100250281), mRNA	Abscisic stress-ripening protein 2 OS=Solanum lycopersicum GN=ASR2 PE=4 SV=1	--	--	-	-	-
CL5381.Contig1_All	up	9.1017e-05	0.00464576	PREDICTED: Cucumis sativus uncharacterized LOC101213961 (LOC101213961), mRNA >gi|449532868|ref|XM_004173352.1| PREDICTED: Cucumis sativus uncharacterized LOC101231510 (LOC101231510), mRNA	--	--	serine/arginine repetitive matrix protein 1	-	GO:0005509//calcium ion binding	GO:0005829//cytosol;GO:0005634//nucleus
CL5409.Contig1_All	up	0.000806371	0.0254967	PREDICTED: Fragaria vesca subsp. vesca uncharacterized LOC101298022 (LOC101298022), mRNA	Probable peptide/nitrate transporter At1g22540 OS=Arabidopsis thaliana GN=At1g22540 PE=2 SV=1	Dipeptide/tripeptide permease	solute carrier family 15 (peptide/histidine transporter), member 3/4	GO:0042938//dipeptide transport;GO:0015706//nitrate transport	GO:0042936//dipeptide transporter activity	GO:0005886//plasma membrane
CL5428.Contig3_All	down	2.34948e-06	0.000221725	PREDICTED: Vitis vinifera uncharacterized LOC100254209 (LOC100254209), mRNA	--	--	--	-	-	-
CL5446.Contig1_All	down	1.91561e-06	0.00018696	PREDICTED: Vitis vinifera uncharacterized LOC100249019 (LOC100249019), mRNA	Kinesin-4 OS=Arabidopsis thaliana GN=ATK4 PE=1 SV=2	Kinesin-like protein	kinesin family member C2/C3	GO:0007018//microtubule-based movement	GO:0008017//microtubule binding;GO:0005524//ATP binding;GO:0003777//microtubule motor activity	GO:0005737//cytoplasm;GO:0005874//microtubule
CL5446.Contig2_All	down	5.54267e-07	6.69248e-05	PREDICTED: Vitis vinifera uncharacterized LOC100250527 (LOC100250527), mRNA	Kinesin-4 OS=Arabidopsis thaliana GN=ATK4 PE=1 SV=2	Kinesin-like protein	kinesin family member C2/C3	GO:0007018//microtubule-based movement	GO:0008017//microtubule binding;GO:0005524//ATP binding;GO:0003777//microtubule motor activity	GO:0005737//cytoplasm
CL5450.Contig1_All	up	4.78567e-12	1.96171e-09	Vitis vinifera contig VV78X236291.8, whole genome shotgun sequence	--	Lysophospholipase	--	GO:0006629//lipid metabolic process	GO:0047372//acylglycerol lipase activity	GO:0005783//endoplasmic reticulum;GO:0005794//Golgi apparatus;GO:0005886//plasma membrane
CL5457.Contig1_All	up	4.25006e-06	0.000367265	--	--	--	--	GO:0009735//response to cytokinin stimulus;GO:0010311//lateral root formation;GO:0009617//response to bacterium;GO:0000724//double-strand break repair via homologous recombination;GO:0009651//response to salt stress;GO:0008283//cell proliferation;GO:0016444//somatic cell DNA recombination;GO:0030154//cell differentiation;GO:0046686//response to cadmium ion;GO:0009409//response to cold;GO:0009408/…	GO:0042393//histone binding;GO:0003682//chromatin binding	GO:0009941//chloroplast envelope;GO:0005829//cytosol;GO:0009570//chloroplast stroma;GO:0005886//plasma membrane;GO:0005634//nucleus
CL5457.Contig2_All	up	0.000263174	0.0108211	--	--	--	--	GO:0009735//response to cytokinin stimulus;GO:0010311//lateral root formation;GO:0009617//response to bacterium;GO:0000724//double-strand break repair via homologous recombination;GO:0009651//response to salt stress;GO:0008283//cell proliferation;GO:0016444//somatic cell DNA recombination;GO:0030154//cell differentiation;GO:0046686//response to cadmium ion;GO:0009409//response to cold;GO:0009408/…	GO:0042393//histone binding;GO:0003682//chromatin binding	GO:0009941//chloroplast envelope;GO:0005829//cytosol;GO:0009570//chloroplast stroma;GO:0005886//plasma membrane;GO:0005634//nucleus
CL5457.Contig3_All	up	1.14729e-06	0.000122275	--	--	--	--	GO:0009735//response to cytokinin stimulus;GO:0010311//lateral root formation;GO:0009617//response to bacterium;GO:0000724//double-strand break repair via homologous recombination;GO:0009651//response to salt stress;GO:0008283//cell proliferation;GO:0016444//somatic cell DNA recombination;GO:0030154//cell differentiation;GO:0046686//response to cadmium ion;GO:0009409//response to cold;GO:0009408/…	GO:0042393//histone binding;GO:0003682//chromatin binding	GO:0009941//chloroplast envelope;GO:0005829//cytosol;GO:0009570//chloroplast stroma;GO:0005886//plasma membrane;GO:0005634//nucleus
CL5477.Contig1_All	down	4.79151e-05	0.00275555	--	--	--	sentrin-specific protease 1 [EC:3.4.22.-]	-	-	-
CL5492.Contig2_All	up	0.00100268	0.030267	TSA: Camelina sativa comp60718_c1_seq5 transcribed RNA sequence	Glutathione S-transferase 3 OS=Glycine max GN=GST3 PE=1 SV=1	Glutathione S-transferase	glutathione S-transferase [EC:2.5.1.18]	-	GO:0016740//transferase activity;GO:0004462//lactoylglutathione lyase activity	-
CL5498.Contig1_All	up	7.10893e-11	2.40779e-08	--	Protein LURP-one-related 8 OS=Arabidopsis thaliana GN=At2g38640 PE=2 SV=1	--	translation initiation factor eIF-2B subunit alpha	-	-	-
CL5498.Contig2_All	up	5.64838e-06	0.000461177	--	Protein LURP-one-related 12 OS=Arabidopsis thaliana GN=At3g15810 PE=2 SV=1	--	--	-	-	-
CL5509.Contig1_All	down	0.000101625	0.00509949	Nicotiana tabacum mRNA for phospholipase D	Phospholipase D alpha 1 OS=Nicotiana tabacum GN=PLD1 PE=2 SV=2	Phosphatidylserine/phosphatidylglycerophosphate/cardiolipin synthases and related enzymes	phospholipase D [EC:3.1.4.4]	GO:0016042//lipid catabolic process;GO:0046470//phosphatidylcholine metabolic process	GO:0005509//calcium ion binding;GO:0004630//phospholipase D activity;GO:0070290//NAPE-specific phospholipase D activity	GO:0005773//vacuole;GO:0005886//plasma membrane;GO:0005783//endoplasmic reticulum;GO:0009536//plastid
CL552.Contig3_All	up	4.47762e-09	9.83268e-07	PREDICTED: Glycine max cellulose synthase-like protein H1-like (LOC100796197), mRNA	Cellulose synthase-like protein H1 OS=Oryza sativa subsp. japonica GN=CSLH1 PE=2 SV=2	Glycosyltransferases, probably involved in cell wall biogenesis	cellulose synthase A [EC:2.4.1.12]	GO:0009987//cellular process	GO:0016757//transferase activity, transferring glycosyl groups	GO:0016020//membrane
CL5536.Contig2_All	up	0.00034626	0.0133967	Aquilegia vulgaris sphingolipid long chain base delta 8 desaturase mRNA, complete cds	Delta(8)-fatty-acid desaturase OS=Helianthus annuus GN=sld1 PE=1 SV=1	Cytochrome b involved in lipid metabolism	delta8-fatty-acid desaturase [EC:1.14.19.4]	GO:0055114//oxidation-reduction process;GO:0006629//lipid metabolic process	GO:0016491//oxidoreductase activity	GO:0016021//integral to membrane
CL5539.Contig1_All	down	0.000780574	0.0249475	Vitis vinifera contig VV78X162482.7, whole genome shotgun sequence	--	--	lysine-specific demethylase 3 [EC:1.14.11.-]	-	-	GO:0005634//nucleus
CL5542.Contig1_All	up	3.36227e-05	0.00206259	PREDICTED: Vitis vinifera L-idonate 5-dehydrogenase-like (LOC100265888), mRNA	L-idonate 5-dehydrogenase OS=Vitis vinifera GN=VIT_16s0100g00290 PE=1 SV=2	Threonine dehydrogenase and related Zn-dependent dehydrogenases	L-iditol 2-dehydrogenase [EC:1.1.1.14]	GO:0055114//oxidation-reduction process	GO:0003939//L-iditol 2-dehydrogenase activity;GO:0008270//zinc ion binding	GO:0009506//plasmodesma;GO:0005886//plasma membrane;GO:0005829//cytosol;GO:0031966//mitochondrial membrane
CL5542.Contig2_All	up	9.1052e-11	3.01994e-08	PREDICTED: Vitis vinifera L-idonate 5-dehydrogenase-like (LOC100257330), mRNA	L-idonate 5-dehydrogenase OS=Vitis vinifera GN=VIT_16s0100g00290 PE=1 SV=2	--	L-iditol 2-dehydrogenase [EC:1.1.1.14]	-	-	-
CL5551.Contig7_All	down	5.40163e-06	0.000445122	PREDICTED: Brachypodium distachyon uncharacterized LOC100823815 (LOC100823815), mRNA	Nucleolin 2 OS=Oryza sativa subsp. japonica GN=Os04g0620700 PE=2 SV=2	RNA-binding proteins (RRM domain)	nucleolin	-	-	-
CL5552.Contig2_All	up	4.23277e-08	7.16818e-06	Cunninghamia lanceolata expansin-like protein mRNA, complete cds	Expansin-like A3 OS=Oryza sativa subsp. japonica GN=EXLA3 PE=2 SV=1	--	--	GO:0019953//sexual reproduction	-	GO:0005576//extracellular region;GO:0016020//membrane;GO:0009506//plasmodesma;GO:0009505//plant-type cell wall
CL5552.Contig3_All	up	8.80945e-06	0.000675135	--	Expansin-like A2 OS=Oryza sativa subsp. japonica GN=EXLA2 PE=2 SV=1	--	--	GO:0019953//sexual reproduction	-	GO:0005576//extracellular region;GO:0016020//membrane;GO:0009506//plasmodesma;GO:0009505//plant-type cell wall
CL5556.Contig1_All	up	2.79582e-14	1.66264e-11	Vitis vinifera, whole genome shotgun sequence, contig VV78X174008.4, clone ENTAV 115	--	--	--	GO:0040008//regulation of growth;GO:0009723//response to ethylene stimulus;GO:0009734//auxin mediated signaling pathway;GO:0009640//photomorphogenesis;GO:0009826//unidimensional cell growth;GO:0006474//N-terminal protein amino acid acetylation	GO:0004596//peptide alpha-N-acetyltransferase activity	GO:0031248//protein acetyltransferase complex
CL5556.Contig4_All	up	1.23984e-08	2.44099e-06	Vitis vinifera, whole genome shotgun sequence, contig VV78X174008.4, clone ENTAV 115	--	--	--	GO:0009723//response to ethylene stimulus;GO:0009734//auxin mediated signaling pathway;GO:0009640//photomorphogenesis;GO:0009826//unidimensional cell growth;GO:0006474//N-terminal protein amino acid acetylation	GO:0004596//peptide alpha-N-acetyltransferase activity	GO:0031248//protein acetyltransferase complex
CL5563.Contig1_All	up	1.70588e-05	0.00117145	Oryza sativa Japonica Group cDNA clone:002-154-H10, full insert sequence	--	--	--	-	-	-
CL5563.Contig4_All	up	2.80185e-09	6.64571e-07	Oryza sativa Japonica Group cDNA clone:002-154-H10, full insert sequence	--	--	--	-	-	-
CL5583.Contig2_All	up	6.1911e-29	4.12394e-25	PREDICTED: Vitis vinifera serine/threonine-protein kinase SAPK3-like (LOC100243594), mRNA	Serine/threonine-protein kinase SAPK3 OS=Oryza sativa subsp. japonica GN=SAPK3 PE=1 SV=1	Serine/threonine protein kinase	serine/threonine-protein kinase SRK2 [EC:2.7.11.1]	GO:0035556//intracellular signal transduction;GO:0006468//protein phosphorylation	GO:0005524//ATP binding;GO:0004674//protein serine/threonine kinase activity	GO:0005737//cytoplasm;GO:0005634//nucleus
CL5588.Contig1_All	down	0.0015073	0.0413746	Vitis vinifera clone SS0ABG33YD23	Syntaxin-related protein KNOLLE OS=Arabidopsis thaliana GN=KN PE=1 SV=1	t-SNARE complex subunit, syntaxin	syntaxin 1B/2/3	GO:0048278//vesicle docking;GO:0006887//exocytosis;GO:0006906//vesicle fusion;GO:0007049//cell cycle;GO:0006886//intracellular protein transport;GO:0051301//cell division	GO:0005484//SNAP receptor activity;GO:0000149//SNARE binding	GO:0009524//phragmoplast;GO:0012505//endomembrane system;GO:0009504//cell plate;GO:0009506//plasmodesma;GO:0005886//plasma membrane;GO:0031201//SNARE complex;GO:0016021//integral to membrane
CL5588.Contig2_All	down	9.18133e-07	0.000101087	Vitis vinifera clone SS0ABG33YD23	Syntaxin-related protein KNOLLE OS=Arabidopsis thaliana GN=KN PE=1 SV=1	t-SNARE complex subunit, syntaxin	syntaxin 1B/2/3	GO:0048278//vesicle docking;GO:0006887//exocytosis;GO:0006906//vesicle fusion;GO:0007049//cell cycle;GO:0006886//intracellular protein transport;GO:0051301//cell division	GO:0005484//SNAP receptor activity;GO:0000149//SNARE binding	GO:0009524//phragmoplast;GO:0012505//endomembrane system;GO:0009504//cell plate;GO:0009506//plasmodesma;GO:0005886//plasma membrane;GO:0031201//SNARE complex;GO:0016021//integral to membrane
CL5602.Contig1_All	down	0.00170942	0.0453047	PREDICTED: Vitis vinifera expansin-A20-like (LOC100255490), mRNA	Expansin-A16 OS=Oryza sativa subsp. japonica GN=EXPA16 PE=2 SV=1	--	--	GO:0009664//plant-type cell wall organization	-	GO:0005576//extracellular region;GO:0016020//membrane;GO:0005618//cell wall
CL5604.Contig2_All	up	5.01891e-06	0.000418764	PREDICTED: Vitis vinifera phototropin-2-like (LOC100241765), mRNA	Phototropin-2 OS=Arabidopsis thaliana GN=PHOT2 PE=1 SV=2	Serine/threonine protein kinase	non-specific serine/threonine protein kinase [EC:2.7.11.1]	GO:0009735//response to cytokinin stimulus;GO:0009902//chloroplast relocation;GO:0010118//stomatal movement;GO:0009638//phototropism;GO:0018298//protein-chromophore linkage;GO:0010362//negative regulation of anion channel activity by blue light;GO:0046777//protein autophosphorylation;GO:0006355//regulation of transcription, DNA-dependent;GO:0023014//signal transduction by phosphorylation;GO:00001…	GO:0009882//blue light photoreceptor activity;GO:0005198//structural molecule activity;GO:0000155//phosphorelay sensor kinase activity;GO:0042802//identical protein binding;GO:0005524//ATP binding;GO:0004697//protein kinase C activity;GO:0010181//FMN binding	GO:0005794//Golgi apparatus;GO:0005874//microtubule;GO:0005886//plasma membrane;GO:0005634//nucleus
CL5608.Contig1_All	down	9.35941e-10	2.44486e-07	--	--	--	--	-	-	-
CL5608.Contig2_All	down	3.2291e-09	7.48149e-07	--	--	--	--	-	-	-
CL5611.Contig1_All	up	2.18503e-25	6.71755e-22	Malus x domestica NAC domain class transcription factor (NAC23) mRNA, complete cds	NAC transcription factor ONAC010 OS=Oryza sativa subsp. japonica GN=ONAC010 PE=2 SV=1	--	--	-	GO:0043565//sequence-specific DNA binding	-
CL5617.Contig2_All	up	0.000218991	0.00936863	--	--	--	--	-	-	-
CL5627.Contig1_All	down	0.000558667	0.0193651	--	Non-specific lipid-transfer protein 2 OS=Lens culinaris PE=1 SV=1	--	origin recognition complex subunit 3	-	-	-
CL5627.Contig2_All	down	5.33782e-14	2.98369e-11	--	Putative lipid-transfer protein DIR1 OS=Arabidopsis thaliana GN=DIR1 PE=1 SV=1	--	--	GO:0051707//response to other organism	-	-
CL5627.Contig3_All	down	4.245e-10	1.19477e-07	--	--	--	--	-	-	-
CL5628.Contig2_All	up	2.23141e-05	0.0014668	Populus trichocarpa NAC domain protein, IPR003441 (NAC154), mRNA	NAC domain-containing protein 8 OS=Arabidopsis thaliana GN=NAC008 PE=2 SV=1	--	--	GO:0006355//regulation of transcription, DNA-dependent	GO:0003677//DNA binding	GO:0005634//nucleus
CL5654.Contig2_All	down	0.000110483	0.00546824	PREDICTED: Vitis vinifera cyclin-D4-2-like (LOC100247298), mRNA	Cyclin-D4-2 OS=Oryza sativa subsp. japonica GN=CYCD4-2 PE=2 SV=2	Cyclin	cyclin D2	-	-	-
CL5660.Contig2_All	up	0.000304479	0.0121145	Paulinella chromatophora strain FK01 23S ribosomal RNA gene, partial sequence; plastid	Uncharacterized protein ORF91 OS=Phalaenopsis aphrodite subsp. formosana PE=4 SV=1	--	--	-	-	-
CL5679.Contig1_All	down	0.00134574	0.0380774	PREDICTED: Vitis vinifera protein CHUP1, chloroplastic-like (LOC100259307), mRNA	Protein CHUP1, chloroplastic OS=Arabidopsis thaliana GN=CHUP1 PE=1 SV=1	ATPase involved in DNA repair	kinesin family member C1	GO:0009902//chloroplast relocation	-	GO:0009707//chloroplast outer membrane;GO:0005634//nucleus
CL5682.Contig1_All	up	0.00192927	0.0495381	--	--	--	--	-	-	-
CL5686.Contig1_All	up	1.23591e-07	1.80935e-05	--	--	--	--	-	-	-
CL5695.Contig2_All	up	0.00169013	0.0448894	Actinidia latifolia GDP-D-mannose pyrophosphorylase (GMP) mRNA, complete cds	Mannose-1-phosphate guanylyltransferase 1 OS=Arabidopsis thaliana GN=CYT1 PE=1 SV=1	Nucleoside-diphosphate-sugar pyrophosphorylase involved in lipopolysaccharide biosynthesis/translation initiation factor 2B, gamma/epsilon subunits (eIF-2Bgamma/eIF-2Bepsilon)	mannose-1-phosphate guanylyltransferase [EC:2.7.7.13]	GO:0009058//biosynthetic process	GO:0004475//mannose-1-phosphate guanylyltransferase activity;GO:0008928//mannose-1-phosphate guanylyltransferase (GDP) activity	-
CL5697.Contig2_All	up	1.31186e-07	1.9031e-05	PREDICTED: Fragaria vesca subsp. vesca probable alpha,alpha-trehalose-phosphate synthase [UDP-forming] 7-like (LOC101303680), mRNA	Probable alpha,alpha-trehalose-phosphate synthase [UDP-forming] 7 OS=Arabidopsis thaliana GN=TPS7 PE=1 SV=1	Trehalose-6-phosphate synthase	trehalose 6-phosphate synthase/phosphatase [EC:2.4.1.15 3.1.3.12]	GO:0016311//dephosphorylation;GO:0005992//trehalose biosynthetic process	GO:0003825//alpha,alpha-trehalose-phosphate synthase (UDP-forming) activity;GO:0004805//trehalose-phosphatase activity	GO:0005829//cytosol
CL5697.Contig3_All	up	0.00040322	0.0150666	PREDICTED: Vitis vinifera probable alpha,alpha-trehalose-phosphate synthase [UDP-forming] 7-like (LOC100265140), mRNA	Probable alpha,alpha-trehalose-phosphate synthase [UDP-forming] 7 OS=Arabidopsis thaliana GN=TPS7 PE=1 SV=1	Trehalose-6-phosphate synthase	trehalose 6-phosphate synthase/phosphatase [EC:2.4.1.15 3.1.3.12]	GO:0016311//dephosphorylation;GO:0070413;GO:0005992//trehalose biosynthetic process	GO:0003825//alpha,alpha-trehalose-phosphate synthase (UDP-forming) activity;GO:0004805//trehalose-phosphatase activity	GO:0005634//nucleus;GO:0005829//cytosol
CL5715.Contig1_All	up	3.73554e-05	0.00225353	PREDICTED: Brachypodium distachyon uncharacterized LOC100839547 (LOC100839547), mRNA	--	--	--	GO:0055085//transmembrane transport	-	GO:0016021//integral to membrane;GO:0005886//plasma membrane
CL5715.Contig2_All	up	1.8866e-11	7.18102e-09	Zea mays full-length cDNA clone ZM_BFc0165I05 mRNA, complete cds	--	Permeases of the major facilitator superfamily	histone arginine demethylase JMJD6 [EC:1.14.11.-]	GO:0050832//defense response to fungus	-	GO:0009506//plasmodesma;GO:0009507//chloroplast;GO:0016020//membrane
CL5715.Contig3_All	up	5.7765e-07	6.93292e-05	--	--	--	--	GO:0055085//transmembrane transport;GO:0050832//defense response to fungus	-	GO:0009506//plasmodesma;GO:0016021//integral to membrane;GO:0009507//chloroplast
CL5715.Contig4_All	up	2.15104e-05	0.00142334	--	--	--	--	-	-	GO:0016020//membrane
CL5718.Contig1_All	down	0.000342195	0.0132651	Populus trichocarpa clone POP086-C08, complete sequence	--	--	--	-	-	-
CL5729.Contig3_All	down	1.76067e-09	4.38429e-07	Liriodendron tulipifera clone BAC125P15 FLORICAULA/LEAFY-like protein, glycyl-tRNA synthetase-like protein, and VARIANT IN METHYLATION-like protein genes, complete cds; and integral membrane protein gene, partial cds	--	--	--	-	-	-
CL573.Contig2_All	up	0.00103925	0.0312059	--	--	--	--	-	-	-
CL574.Contig3_All	down	0.000652428	0.0218021	--	--	--	sister chromatid cohesion protein PDS5	-	-	-
CL575.Contig1_All	up	6.26912e-05	0.00344169	PREDICTED: Fragaria vesca subsp. vesca protein phosphatase 2C 37-like (LOC101298939), mRNA	Protein phosphatase 2C 37 OS=Arabidopsis thaliana GN=PP2CA PE=1 SV=1	Serine/threonine protein phosphatase	protein phosphatase 2C [EC:3.1.3.16]	-	GO:0004721//phosphoprotein phosphatase activity;GO:0043169//cation binding	-
CL5758.Contig1_All	up	0.00102581	0.0308719	PREDICTED: Vitis vinifera cyclic nucleotide-gated ion channel 2-like (LOC100245706), mRNA	Cyclic nucleotide-gated ion channel 2 OS=Arabidopsis thaliana GN=CNGC2 PE=1 SV=1	--	cyclic nucleotide gated channel, other eukaryote	GO:0070588//calcium ion transmembrane transport;GO:0009626//plant-type hypersensitive response;GO:0007263//nitric oxide mediated signal transduction;GO:0071805//potassium ion transmembrane transport;GO:0042391//regulation of membrane potential	GO:0005516//calmodulin binding;GO:0005262//calcium channel activity;GO:0005222//intracellular cAMP activated cation channel activity;GO:0030552//cAMP binding;GO:0005242//inward rectifier potassium channel activity;GO:0030553//cGMP binding	GO:0005622//intracellular;GO:0005887//integral to plasma membrane
CL5766.Contig1_All	up	0.000537897	0.0188578	--	--	--	--	-	-	-
CL5774.Contig1_All	up	8.83676e-21	1.385e-17	--	Probable LRR receptor-like serine/threonine-protein kinase At4g36180 OS=Arabidopsis thaliana GN=At4g36180 PE=1 SV=1	Leucine-rich repeat (LRR) protein	LRR receptor-like serine/threonine-protein kinase FLS2 [EC:2.7.11.1]	-	-	-
CL58.Contig2_All	up	4.23434e-07	5.28024e-05	Oryza sativa Japonica Group Os12g0639400 (Os12g0639400) mRNA, partial cds	26S protease regulatory subunit 8 homolog B OS=Arabidopsis thaliana GN=RPT6B PE=2 SV=1	ATP-dependent Zn proteases	mitochondrial chaperone BCS1	-	GO:0000166//nucleotide binding	GO:0016020//membrane;GO:0005783//endoplasmic reticulum
CL58.Contig3_All	up	0.00149925	0.041253	PREDICTED: Fragaria vesca subsp. vesca probable mitochondrial chaperone BCS1-B-like (LOC101297132), mRNA	ATP-dependent zinc metalloprotease FTSH 7, chloroplastic OS=Arabidopsis thaliana GN=FTSH7 PE=2 SV=1	ATP-dependent Zn proteases	mitochondrial chaperone BCS1	-	-	GO:0016020//membrane;GO:0005783//endoplasmic reticulum
CL583.Contig1_All	up	0.00031582	0.0124262	Populus trichocarpa predicted protein, mRNA	Homeobox-leucine zipper protein HAT14 OS=Arabidopsis thaliana GN=HAT14 PE=2 SV=3	--	homeobox-leucine zipper protein	-	-	-
CL583.Contig2_All	up	0.000308147	0.0121997	Populus trichocarpa predicted protein, mRNA	Homeobox-leucine zipper protein HOX11 OS=Oryza sativa subsp. japonica GN=HOX11 PE=2 SV=1	--	homeobox-leucine zipper protein	-	-	-
CL5830.Contig3_All	up	3.01134e-26	1.04654e-22	Populus trichocarpa clone POP018-B03, complete sequence	--	--	--	-	-	-
CL5844.Contig1_All	up	9.19406e-14	4.86695e-11	Solanum lycopersicum cDNA, clone: FC05BC12, HTC in fruit	Wound-induced protein WIN1 OS=Solanum tuberosum GN=WIN1 PE=2 SV=1	--	--	GO:0050832//defense response to fungus;GO:0042742//defense response to bacterium	GO:0008061//chitin binding	-
CL5851.Contig1_All	up	8.36534e-07	9.37821e-05	Vitis vinifera beta-carotene hydroxylase 1 (BCH1) mRNA, complete cds	Beta-carotene hydroxylase 2, chloroplastic (Fragment) OS=Capsicum annuum GN=CA2 PE=2 SV=1	--	beta-carotene 3-hydroxylase [EC:1.14.13.129]	GO:0006633//fatty acid biosynthetic process;GO:0055114//oxidation-reduction process;GO:0016117//carotenoid biosynthetic process	GO:0016491//oxidoreductase activity;GO:0016787//hydrolase activity;GO:0005506//iron ion binding	GO:0016021//integral to membrane;GO:0031969//chloroplast membrane
CL5851.Contig2_All	up	0.00126539	0.0363445	Ipomoea obscura CHYB mRNA for beta-carotene hydroxylase, complete cds	Beta-carotene hydroxylase 2, chloroplastic (Fragment) OS=Capsicum annuum GN=CA2 PE=2 SV=1	--	beta-carotene 3-hydroxylase [EC:1.14.13.129]	GO:0006633//fatty acid biosynthetic process;GO:0055114//oxidation-reduction process;GO:0016117//carotenoid biosynthetic process	GO:0016491//oxidoreductase activity;GO:0016787//hydrolase activity;GO:0005506//iron ion binding	GO:0016021//integral to membrane;GO:0031969//chloroplast membrane
CL5851.Contig3_All	up	4.48832e-08	7.53708e-06	Ipomoea obscura CHYB mRNA for beta-carotene hydroxylase, complete cds	Beta-carotene hydroxylase 1, chloroplastic OS=Capsicum annuum GN=CA1 PE=1 SV=1	--	beta-carotene 3-hydroxylase [EC:1.14.13.129]	GO:0006633//fatty acid biosynthetic process;GO:0055114//oxidation-reduction process	GO:0016491//oxidoreductase activity;GO:0005506//iron ion binding	GO:0016021//integral to membrane
CL5852.Contig1_All	up	0.000511678	0.0181094	--	--	--	--	-	-	-
CL5852.Contig2_All	up	3.0154e-07	3.95131e-05	--	--	--	--	-	-	-
CL5899.Contig1_All	down	2.22611e-08	4.09999e-06	--	--	--	--	-	-	-
CL5914.Contig2_All	down	0.00159385	0.0430265	PREDICTED: Fragaria vesca subsp. vesca uncharacterized LOC101294445 (LOC101294445), mRNA	--	--	histone arginine demethylase JMJD6 [EC:1.14.11.-]	-	-	GO:0016021//integral to membrane;GO:0005739//mitochondrion
CL5914.Contig3_All	down	0.000412752	0.0152923	PREDICTED: Fragaria vesca subsp. vesca uncharacterized LOC101294445 (LOC101294445), mRNA	--	--	histone arginine demethylase JMJD6 [EC:1.14.11.-]	-	-	GO:0016021//integral to membrane;GO:0005739//mitochondrion
CL5921.Contig1_All	down	0.000132541	0.00633165	Populus trichocarpa condensin complex components subunit (CPC901), mRNA	Structural maintenance of chromosomes protein 4 OS=Arabidopsis thaliana GN=SMC4 PE=2 SV=1	Chromosome segregation ATPases	structural maintenance of chromosome 4	GO:0006281//DNA repair;GO:0007064//mitotic sister chromatid cohesion;GO:0007076//mitotic chromosome condensation;GO:0051321//meiotic cell cycle;GO:0051301//cell division;GO:0009793//embryo development ending in seed dormancy	GO:0005524//ATP binding;GO:0005215//transporter activity;GO:0003682//chromatin binding	GO:0016363//nuclear matrix;GO:0008278//cohesin complex;GO:0009506//plasmodesma;GO:0000775//chromosome, centromeric region;GO:0000785//chromatin;GO:0005819//spindle;GO:0005737//cytoplasm
CL5924.Contig1_All	up	7.34851e-08	1.14501e-05	--	--	--	--	-	-	-
CL5929.Contig1_All	down	8.4978e-07	9.47356e-05	--	--	--	--	-	-	-
CL596.Contig4_All	down	3.43434e-05	0.00210036	PREDICTED: Vitis vinifera GCN1 general control of amino-acid synthesis 1-like 1 (yeast), transcript variant 2 (GCN1L1), mRNA	--	--	--	GO:0032268//regulation of cellular protein metabolic process;GO:0043549//regulation of kinase activity;GO:0009682//induced systemic resistance	GO:0005488//binding	GO:0005829//cytosol;GO:0009507//chloroplast;GO:0016020//membrane;GO:0005634//nucleus
CL596.Contig5_All	down	5.42535e-05	0.00305183	--	Molybdenum cofactor sulfurase OS=Oryza sativa subsp. japonica GN=MCSU3 PE=2 SV=2	--	molybdenum cofactor sulfurtransferase [EC:2.8.1.9]	-	GO:0003824//catalytic activity	-
CL596.Contig7_All	down	0.000724184	0.0236077	PREDICTED: Vitis vinifera GCN1 general control of amino-acid synthesis 1-like 1 (yeast), transcript variant 1 (GCN1L1), mRNA	Molybdenum cofactor sulfurase OS=Oryza sativa subsp. japonica GN=MCSU3 PE=2 SV=2	--	molybdenum cofactor sulfurtransferase [EC:2.8.1.9]	GO:0032268//regulation of cellular protein metabolic process;GO:0043549//regulation of kinase activity;GO:0009682//induced systemic resistance	GO:0005488//binding	GO:0005829//cytosol;GO:0009507//chloroplast;GO:0016020//membrane;GO:0005634//nucleus
CL5968.Contig1_All	down	1.3665e-05	0.000977875	PREDICTED: Vitis vinifera fatty acyl-CoA reductase 3-like, transcript variant 1 (LOC100259719), mRNA	Fatty acyl-CoA reductase 3 OS=Arabidopsis thaliana GN=FAR3 PE=2 SV=1	Putative dehydrogenase domain of multifunctional non-ribosomal peptide synthetases and related enzymes	fatty acyl-CoA reductase [EC:1.2.1.-]	GO:0035336//long-chain fatty-acyl-CoA metabolic process;GO:0010345//suberin biosynthetic process;GO:0055114//oxidation-reduction process	GO:0080019//fatty-acyl-CoA reductase (alcohol-forming) activity	GO:0043231//intracellular membrane-bounded organelle
CL5980.Contig2_All	up	3.25691e-12	1.39216e-09	--	Strictosidine synthase 1 OS=Arabidopsis thaliana GN=SS1 PE=2 SV=2	Gluconolactonase	strictosidine synthase [EC:4.3.3.2]	-	GO:0016788//hydrolase activity, acting on ester bonds	GO:0016020//membrane;GO:0005783//endoplasmic reticulum
CL5982.Contig2_All	up	0.000490797	0.017506	PREDICTED: Vitis vinifera F-box protein At1g78280-like (LOC100242134), mRNA	F-box protein At1g78280 OS=Arabidopsis thaliana GN=At1g78280 PE=2 SV=3	--	histone arginine demethylase JMJD6 [EC:1.14.11.-]	GO:0007166//cell surface receptor signaling pathway	GO:0016757//transferase activity, transferring glycosyl groups	GO:0005829//cytosol;GO:0005634//nucleus
CL5984.Contig2_All	up	5.3227e-05	0.00300678	PREDICTED: Solanum lycopersicum uncharacterized LOC101248099 (LOC101248099), mRNA	Gibberellin 3-beta-dioxygenase 1 OS=Arabidopsis thaliana GN=GA4 PE=1 SV=2	--	gibberellin 3-beta-dioxygenase [EC:1.14.11.15]	-	-	-
CL5986.Contig1_All	down	1.2548e-06	0.000131627	PREDICTED: Fragaria vesca subsp. vesca uncharacterized LOC101312708 (LOC101312708), mRNA	Anther-specific proline-rich protein APG (Fragment) OS=Brassica napus GN=APG PE=2 SV=1	--	myb proto-oncogene protein, plant	-	-	-
CL5991.Contig2_All	up	3.61931e-06	0.000321804	Oryza sativa (indica cultivar-group) cDNA clone:OSIGCRA122C20, full insert sequence	Leucine-rich repeat extensin-like protein 3 OS=Arabidopsis thaliana GN=LRX3 PE=1 SV=1	Endoglucanase	phospholipase D [EC:3.1.4.4]	-	-	-
CL6.Contig4_All	up	0.000847256	0.0264649	PREDICTED: Vitis vinifera protein TRANSPARENT TESTA 12-like (LOC100242048), mRNA	Protein TRANSPARENT TESTA 12 OS=Arabidopsis thaliana GN=TT12 PE=2 SV=1	Na+-driven multidrug efflux pump	multidrug resistance protein, MATE family	GO:0009835//fruit ripening;GO:0006855//drug transmembrane transport	GO:0015238//drug transmembrane transporter activity;GO:0015297//antiporter activity	GO:0005886//plasma membrane;GO:0016021//integral to membrane
CL6006.Contig1_All	up	4.56604e-15	3.14636e-12	--	--	--	--	-	-	-
CL601.Contig1_All	down	9.42436e-08	1.42674e-05	Populus trichocarpa chromatin remodeling complex subunit, mRNA	--	--	E1A-binding protein p400 [EC:3.6.4.-]	-	GO:0097159//organic cyclic compound binding;GO:1901363	-
CL6029.Contig1_All	up	0.000966328	0.0293449	Populus trichocarpa predicted protein, mRNA	--	--	--	GO:0010286//heat acclimation	-	GO:0005739//mitochondrion
CL603.Contig2_All	down	0.00175704	0.0461857	PREDICTED: Vitis vinifera protein PROLIFERA-like (LOC100267599), mRNA	Protein PROLIFERA OS=Arabidopsis thaliana GN=PRL PE=1 SV=2	Predicted ATPase involved in replication control, Cdc46/Mcm family	minichromosome maintenance protein 7 (cell division control protein 47)	GO:0032508//DNA duplex unwinding;GO:0007049//cell cycle;GO:0006270//DNA replication initiation	GO:0003678//DNA helicase activity;GO:0003677//DNA binding;GO:0005524//ATP binding	GO:0042555//MCM complex;GO:0000347//THO complex;GO:0005737//cytoplasm
CL6042.Contig1_All	down	4.90779e-06	0.00041035	Vitis vinifera contig VV78X113340.17, whole genome shotgun sequence	--	--	kinesin family member 22	GO:0007018//microtubule-based movement	GO:0003777//microtubule motor activity;GO:0016887//ATPase activity;GO:0000166//nucleotide binding	GO:0009536//plastid;GO:0005871//kinesin complex
CL6042.Contig2_All	down	0.00140555	0.0394071	Vitis vinifera contig VV78X113340.17, whole genome shotgun sequence	--	--	kinesin family member 22	GO:0007018//microtubule-based movement	GO:0003777//microtubule motor activity;GO:0016887//ATPase activity;GO:0000166//nucleotide binding	GO:0009536//plastid;GO:0005871//kinesin complex
CL6061.Contig2_All	up	0.000311346	0.0122837	Lotus japonicus cDNA, clone: LjFL1-sab-003-BC10, HTC	--	Riboflavin synthase alpha chain	riboflavin synthase [EC:2.5.1.9]	GO:0009231//riboflavin biosynthetic process;GO:0055114//oxidation-reduction process	GO:0004746//riboflavin synthase activity;GO:0016491//oxidoreductase activity	GO:0009507//chloroplast
CL6066.Contig1_All	up	4.15062e-05	0.00245575	--	--	--	--	-	-	-
CL6080.Contig1_All	up	1.76682e-06	0.00017457	PREDICTED: Fragaria vesca subsp. vesca chaperone protein dnaJ 8, chloroplastic-like (LOC101298724), mRNA	Chaperone protein dnaJ 8, chloroplastic OS=Arabidopsis thaliana GN=ATJ8 PE=2 SV=1	DnaJ-class molecular chaperone with C-terminal Zn finger domain	molecular chaperone DnaJ	-	-	GO:0043231//intracellular membrane-bounded organelle
CL6085.Contig1_All	up	1.86133e-08	3.50075e-06	Crocus sativus glucosyltransferase-like protein (GLT3) mRNA, complete cds	Crocetin glucosyltransferase 3 OS=Crocus sativus GN=GLT3 PE=1 SV=1	--	UDP-glucosyl transferase 73C [EC:2.4.1.-]	GO:0008152//metabolic process	GO:0016758//transferase activity, transferring hexosyl groups	GO:0016021//integral to membrane
CL6085.Contig2_All	up	2.77619e-27	1.25064e-23	PREDICTED: Fragaria vesca subsp. vesca UDP-glycosyltransferase 92A1-like (LOC101314074), mRNA	UDP-glycosyltransferase 92A1 OS=Arabidopsis thaliana GN=UGT92A1 PE=2 SV=1	--	UDP-glucosyl transferase 73C [EC:2.4.1.-]	-	GO:0016740//transferase activity	-
CL6093.Contig2_All	up	1.73201e-05	0.0011843	Medicago truncatula DnaJ homolog subfamily C member (MTR_077s0043) mRNA, complete cds	Transcription factor DIVARICATA OS=Antirrhinum majus GN=DIVARICATA PE=2 SV=1	Membrane carboxypeptidase (penicillin-binding protein)	phospholipase D [EC:3.1.4.4]	GO:0006355//regulation of transcription, DNA-dependent	-	-
CL6096.Contig1_All	up	0.000138904	0.00659326	PREDICTED: Fragaria vesca subsp. vesca uncharacterized LOC101293403 (LOC101293403), mRNA	--	--	--	-	-	GO:0016021//integral to membrane
CL6101.Contig1_All	down	1.8831e-07	2.63611e-05	--	--	--	--	-	-	-
CL6101.Contig2_All	down	0.000118046	0.00579593	--	--	--	--	-	-	-
CL6118.Contig2_All	up	2.30636e-06	0.000218171	PREDICTED: Vitis vinifera uncharacterized LOC100253812 (LOC100253812), mRNA	--	--	--	-	-	-
CL6120.Contig1_All	down	0.00164263	0.0439529	--	Shugoshin-1 OS=Zea mays GN=SGO1 PE=2 SV=1	--	--	-	-	-
CL6122.Contig1_All	down	0.000871586	0.0270452	Medicago truncatula clone mth2-16c16, complete sequence	--	--	--	-	-	-
CL6133.Contig1_All	up	5.57138e-08	9.04885e-06	PREDICTED: Solanum lycopersicum uncharacterized LOC101259309 (LOC101259309), mRNA	--	--	--	-	-	GO:0005634//nucleus;GO:0005739//mitochondrion
CL6170.Contig1_All	up	8.89986e-07	9.81231e-05	PREDICTED: Vitis vinifera WRKY transcription factor 6-like (LOC100243099), mRNA	Probable WRKY transcription factor 31 OS=Arabidopsis thaliana GN=WRKY31 PE=2 SV=1	--	WRKY transcription factor 33	-	-	-
CL6195.Contig1_All	up	9.00463e-05	0.00461389	PREDICTED: Glycine max uncharacterized protein LOC100783425 (LOC100783425), mRNA	--	--	--	-	-	-
CL6200.Contig1_All	down	1.28617e-06	0.000134389	PREDICTED: Vitis vinifera cytochrome P450 71A1-like (LOC100264547), mRNA	Cytochrome P450 71A1 OS=Persea americana GN=CYP71A1 PE=1 SV=2	Cytochrome P450	ferulate-5-hydroxylase [EC:1.14.-.-]	GO:0044550//secondary metabolite biosynthetic process	GO:0016709//oxidoreductase activity, acting on paired donors, with incorporation or reduction of molecular oxygen, NAD(P)H as one donor, and incorporation of one atom of oxygen;GO:0046872//metal ion binding	GO:0016020//membrane
CL6200.Contig2_All	down	1.95972e-05	0.00131857	PREDICTED: Vitis vinifera cytochrome P450 71A1-like (LOC100264547), mRNA	Cytochrome P450 750A1 OS=Pinus taeda GN=CYP750A1 PE=2 SV=1	Cytochrome P450	ferulate-5-hydroxylase [EC:1.14.-.-]	GO:0044550//secondary metabolite biosynthetic process	GO:0016709//oxidoreductase activity, acting on paired donors, with incorporation or reduction of molecular oxygen, NAD(P)H as one donor, and incorporation of one atom of oxygen;GO:0046872//metal ion binding	GO:0016020//membrane
CL6201.Contig1_All	up	4.06907e-06	0.00035508	PREDICTED: Vitis vinifera fimbrin-like protein 2-like (LOC100248725), mRNA	Fimbrin-like protein 2 OS=Arabidopsis thaliana GN=FIM2 PE=2 SV=1	Ca2+-binding actin-bundling protein fimbrin/plastin (EF-Hand superfamily)	--	-	GO:0003779//actin binding	-
CL6202.Contig1_All	up	0.000351183	0.0135087	Vitis vinifera clone SS0AEB17YL02	Probable adenylate kinase 1, chloroplastic OS=Arabidopsis thaliana GN=At2g37250 PE=2 SV=1	Adenylate kinase and related kinases	adenylate kinase [EC:2.7.4.3]	GO:0046939//nucleotide phosphorylation;GO:0048364//root development;GO:0048367//shoot system development;GO:0008652//cellular amino acid biosynthetic process	GO:0004017//adenylate kinase activity;GO:0005524//ATP binding;GO:0016787//hydrolase activity	GO:0005739//mitochondrion;GO:0009570//chloroplast stroma;GO:0005634//nucleus
CL621.Contig3_All	up	7.15468e-05	0.00382795	PREDICTED: Vitis vinifera protein PHLOEM PROTEIN 2-LIKE A2-like (LOC100266262), mRNA	Protein PHLOEM PROTEIN 2-LIKE A1 OS=Arabidopsis thaliana GN=PP2A1 PE=2 SV=1	--	--	-	-	-
CL6213.Contig1_All	down	0.000251414	0.0104559	PREDICTED: Vitis vinifera probable inactive serine/threonine-protein kinase bub1-like (LOC100244507), mRNA	--	--	checkpoint serine/threonine-protein kinase [EC:2.7.11.1]	GO:0007094//mitotic spindle assembly checkpoint	GO:0005515//protein binding	GO:0000776//kinetochore;GO:0005828//kinetochore microtubule;GO:0010369//chromocenter;GO:0005737//cytoplasm;GO:0005634//nucleus
CL6221.Contig1_All	up	0.000336782	0.0130998	Fagus sylvatica partial pk9 mRNA for receptor-like protein kinase	Probable LRR receptor-like serine/threonine-protein kinase At1g53440 OS=Arabidopsis thaliana GN=At1g53440 PE=1 SV=2	--	somatic embryogenesis receptor kinase 1 [EC:2.7.10.1 2.7.11.1]	GO:0006468//protein phosphorylation	GO:0005524//ATP binding;GO:0004674//protein serine/threonine kinase activity	GO:0005886//plasma membrane;GO:0016021//integral to membrane
CL6228.Contig1_All	up	0.000447417	0.0163229	PREDICTED: Fragaria vesca subsp. vesca UDP-glycosyltransferase 92A1-like (LOC101314074), mRNA	UDP-glycosyltransferase 92A1 OS=Arabidopsis thaliana GN=UGT92A1 PE=2 SV=1	Glycosyl transferases, related to UDP-glucuronosyltransferase	UDP-glucosyl transferase 73C [EC:2.4.1.-]	-	GO:0016757//transferase activity, transferring glycosyl groups	GO:0016020//membrane
CL6276.Contig1_All	down	2.45507e-06	0.000229522	PREDICTED: Vitis vinifera scarecrow-like protein 28 (LOC100247949), mRNA	Scarecrow-like protein 28 OS=Arabidopsis thaliana GN=SCL28 PE=2 SV=1	--	DELLA protein	GO:0006355//regulation of transcription, DNA-dependent	GO:0043565//sequence-specific DNA binding;GO:0003700//sequence-specific DNA binding transcription factor activity	GO:0005634//nucleus
CL6282.Contig1_All	up	0.00016921	0.00770541	--	--	--	--	-	-	-
CL6282.Contig2_All	up	2.67365e-07	3.56854e-05	--	--	--	--	-	-	-
CL6308.Contig4_All	down	0.00174959	0.0460791	Cinnamomum osmophloeum phenylalanine ammonia-lyase (PAL) mRNA, complete cds	Phenylalanine ammonia-lyase OS=Persea americana GN=PAL PE=2 SV=1	Histidine ammonia-lyase	phenylalanine ammonia-lyase [EC:4.3.1.24]	GO:0009800//cinnamic acid biosynthetic process;GO:0006559//L-phenylalanine catabolic process	GO:0045548//phenylalanine ammonia-lyase activity	GO:0005737//cytoplasm
CL6313.Contig4_All	down	0.000950147	0.0289547	PREDICTED: Glycine max uncharacterized protein LOC100777883 (LOC100777883), mRNA	Uncharacterized membrane protein At1g06890 OS=Arabidopsis thaliana GN=At1g06890 PE=1 SV=1	--	solute carrier family 35, member E3	GO:0008643//carbohydrate transport	-	GO:0016021//integral to membrane
CL6324.Contig1_All	up	5.19489e-08	8.50909e-06	PREDICTED: Vitis vinifera serine/threonine protein phosphatase 2A 55 kDa regulatory subunit B beta isoform-like (LOC100243351), mRNA	Serine/threonine protein phosphatase 2A 55 kDa regulatory subunit B beta isoform OS=Oryza sativa subsp. japonica GN=Os02g0224200 PE=2 SV=1	Serine/threonine protein phosphatase 2A, regulatory subunit	protein phosphatase 2 (formerly 2A), regulatory subunit B	GO:0034047//regulation of protein phosphatase type 2A activity	-	GO:0000159//protein phosphatase type 2A complex
CL6327.Contig2_All	down	0.00183031	0.0476244	--	E3 ubiquitin-protein ligase AIP2 OS=Arabidopsis thaliana GN=AIP2 PE=1 SV=1	HRD ubiquitin ligase complex, ER membrane component	solute carrier family 35 (adenosine 3'-phospho 5'-phosphosulfate transporter), member B3	GO:0016567//protein ubiquitination	-	-
CL6380.Contig1_All	up	0.00156662	0.0424922	Pyrus communis alcohol dehydrogenase (Adh3) mRNA, partial cds	Alcohol dehydrogenase OS=Fragaria ananassa GN=ADH PE=3 SV=2	Zn-dependent alcohol dehydrogenases, class III	alcohol dehydrogenase [EC:1.1.1.1]	GO:0055114//oxidation-reduction process	GO:0008270//zinc ion binding;GO:0051903//S-(hydroxymethyl)glutathione dehydrogenase activity;GO:0004022//alcohol dehydrogenase (NAD) activity	GO:0005737//cytoplasm
CL6380.Contig2_All	up	1.11197e-05	0.000825453	Populus trichocarpa clone POP014-L13, complete sequence	Alcohol dehydrogenase 1 OS=Petunia hybrida GN=ADH1 PE=3 SV=1	Zn-dependent alcohol dehydrogenases, class III	alcohol dehydrogenase [EC:1.1.1.1]	GO:0055114//oxidation-reduction process	GO:0008270//zinc ion binding;GO:0004022//alcohol dehydrogenase (NAD) activity	GO:0005737//cytoplasm
CL6399.Contig1_All	down	0.000448584	0.016358	PREDICTED: Vitis vinifera DNA topoisomerase 2-like (LOC100253371), mRNA	DNA topoisomerase 2 OS=Arabidopsis thaliana GN=TOP2 PE=2 SV=2	Type IIA topoisomerase (DNA gyrase/topo II, topoisomerase IV), B subunit	DNA topoisomerase II [EC:5.99.1.3]	GO:0006312//mitotic recombination;GO:0000819//sister chromatid segregation;GO:0006268//DNA unwinding involved in replication;GO:0000712//resolution of meiotic recombination intermediates;GO:0006265//DNA topological change;GO:0044774//mitotic DNA integrity checkpoint	GO:0003677//DNA binding;GO:0005524//ATP binding;GO:0003918//DNA topoisomerase (ATP-hydrolyzing) activity	GO:0009295//nucleoid;GO:0009507//chloroplast;GO:0009330//DNA topoisomerase complex (ATP-hydrolyzing);GO:0000795//synaptonemal complex
CL6399.Contig2_All	down	6.51596e-06	0.00052084	PREDICTED: Vitis vinifera DNA topoisomerase 2-like (LOC100253371), mRNA	DNA topoisomerase 2 OS=Arabidopsis thaliana GN=TOP2 PE=2 SV=2	Type IIA topoisomerase (DNA gyrase/topo II, topoisomerase IV), B subunit	DNA topoisomerase II [EC:5.99.1.3]	GO:0006312//mitotic recombination;GO:0000819//sister chromatid segregation;GO:0006268//DNA unwinding involved in replication;GO:0000712//resolution of meiotic recombination intermediates;GO:0006265//DNA topological change;GO:0044774//mitotic DNA integrity checkpoint	GO:0003677//DNA binding;GO:0005524//ATP binding;GO:0003918//DNA topoisomerase (ATP-hydrolyzing) activity	GO:0009295//nucleoid;GO:0009507//chloroplast;GO:0009330//DNA topoisomerase complex (ATP-hydrolyzing);GO:0000795//synaptonemal complex
CL6399.Contig3_All	down	3.30355e-09	7.60986e-07	PREDICTED: Vitis vinifera DNA topoisomerase 2-like (LOC100253371), mRNA	DNA topoisomerase 2 OS=Arabidopsis thaliana GN=TOP2 PE=2 SV=2	Type IIA topoisomerase (DNA gyrase/topo II, topoisomerase IV), B subunit	DNA topoisomerase II [EC:5.99.1.3]	GO:0006312//mitotic recombination;GO:0000819//sister chromatid segregation;GO:0006268//DNA unwinding involved in replication;GO:0000712//resolution of meiotic recombination intermediates;GO:0006265//DNA topological change;GO:0044774//mitotic DNA integrity checkpoint	GO:0003677//DNA binding;GO:0005524//ATP binding;GO:0003918//DNA topoisomerase (ATP-hydrolyzing) activity	GO:0009295//nucleoid;GO:0009507//chloroplast;GO:0009330//DNA topoisomerase complex (ATP-hydrolyzing);GO:0000795//synaptonemal complex
CL6407.Contig1_All	up	0.000964821	0.0293236	PREDICTED: Solanum lycopersicum uncharacterized LOC101264358 (LOC101264358), mRNA	Universal stress protein A-like protein OS=Arabidopsis thaliana GN=At3g01520 PE=1 SV=2	Universal stress protein UspA and related nucleotide-binding proteins	--	GO:0006950//response to stress	GO:0016787//hydrolase activity	GO:0009506//plasmodesma;GO:0005886//plasma membrane
CL6415.Contig3_All	up	0.000132392	0.00633098	--	--	--	--	-	-	-
CL6417.Contig1_All	up	0.000893474	0.0275746	--	--	--	--	-	-	-
CL643.Contig1_All	up	0.00129023	0.0368854	PREDICTED: Vitis vinifera DUF246 domain-containing protein At1g04910-like (LOC100264773), mRNA	Uncharacterized protein At1g04910 OS=Arabidopsis thaliana GN=At1g04910 PE=1 SV=1	--	--	-	GO:0016757//transferase activity, transferring glycosyl groups	GO:0016021//integral to membrane;GO:0005794//Golgi apparatus
CL643.Contig3_All	up	0.000176346	0.0079187	PREDICTED: Vitis vinifera DUF246 domain-containing protein At1g04910-like (LOC100264773), mRNA	Uncharacterized protein At1g04910 OS=Arabidopsis thaliana GN=At1g04910 PE=1 SV=1	--	--	-	GO:0016757//transferase activity, transferring glycosyl groups	GO:0016021//integral to membrane;GO:0005794//Golgi apparatus;GO:0009507//chloroplast
CL6430.Contig2_All	down	0.000233911	0.00985754	Vitis vinifera clone SS0ACG1YD11	GDSL esterase/lipase At5g45950 OS=Arabidopsis thaliana GN=At5g45950 PE=2 SV=1	Phospholipase/lecithinase/hemolysin	alpha-L-fucosidase [EC:3.2.1.51]	-	GO:0016788//hydrolase activity, acting on ester bonds	-
CL6436.Contig1_All	down	0.000190093	0.00840881	PREDICTED: Vitis vinifera anaphase-promoting complex subunit cdc20-like (LOC100247018), mRNA	Protein FIZZY-RELATED 3 OS=Arabidopsis thaliana GN=FZR3 PE=1 SV=1	FOG: WD40 repeat	cell division cycle 20, cofactor of APC complex	GO:0007067//mitosis;GO:0051301//cell division;GO:0007165//signal transduction	GO:0097027//ubiquitin-protein ligase activator activity;GO:0010997//anaphase-promoting complex binding;GO:0019900//kinase binding;GO:0004871//signal transducer activity	GO:0033597//mitotic checkpoint complex;GO:0005834//heterotrimeric G-protein complex
CL6436.Contig2_All	down	0.00121488	0.0353637	PREDICTED: Vitis vinifera anaphase-promoting complex subunit cdc20-like (LOC100247018), mRNA	Protein FIZZY-RELATED 3 OS=Arabidopsis thaliana GN=FZR3 PE=1 SV=1	FOG: WD40 repeat	cell division cycle 20, cofactor of APC complex	GO:0007067//mitosis;GO:0051301//cell division;GO:0007165//signal transduction	GO:0097027//ubiquitin-protein ligase activator activity;GO:0010997//anaphase-promoting complex binding;GO:0019900//kinase binding;GO:0004871//signal transducer activity	GO:0033597//mitotic checkpoint complex;GO:0005834//heterotrimeric G-protein complex
CL6437.Contig1_All	up	6.92567e-07	8.02304e-05	Vitis vinifera contig VV78X225715.7, whole genome shotgun sequence	Plastid-lipid-associated protein, chloroplastic OS=Citrus unshiu GN=PAP PE=2 SV=1	--	--	GO:0006950//response to stress	GO:0016491//oxidoreductase activity	GO:0009535//chloroplast thylakoid membrane
CL6437.Contig2_All	up	8.60675e-08	1.32301e-05	Vitis vinifera contig VV78X225715.7, whole genome shotgun sequence	Light-induced protein, chloroplastic OS=Solanum tuberosum PE=1 SV=2	--	--	GO:0006950//response to stress	GO:0016491//oxidoreductase activity	GO:0009535//chloroplast thylakoid membrane
CL6443.Contig1_All	up	4.72341e-07	5.78187e-05	PREDICTED: Glycine max sigma factor sigB regulation protein rsbQ-like (LOC100795523), mRNA	--	Predicted hydrolases or acyltransferases (alpha/beta hydrolase superfamily)	--	GO:1901601//strigolactone biosynthetic process;GO:0010223//secondary shoot formation	GO:0052689	GO:0016021//integral to membrane;GO:0005634//nucleus;GO:0009536//plastid
CL6443.Contig2_All	up	5.6377e-08	9.12223e-06	PREDICTED: Glycine max sigma factor sigB regulation protein rsbQ-like (LOC100797010), mRNA	--	Predicted hydrolases or acyltransferases (alpha/beta hydrolase superfamily)	--	GO:1901601//strigolactone biosynthetic process;GO:0010223//secondary shoot formation;GO:1902348	GO:0052689	GO:0016021//integral to membrane;GO:0005737//cytoplasm;GO:0005634//nucleus
CL6445.Contig1_All	up	0.00013294	0.00634029	Populus trichocarpa clone ACSB2137-O19, complete sequence	--	--	--	-	-	-
CL6445.Contig2_All	up	0.000324164	0.0126954	PREDICTED: Glycine max uncharacterized protein LOC100814797 (LOC100814797), mRNA	--	--	--	-	-	-
CL645.Contig2_All	up	9.70366e-07	0.000106252	PREDICTED: Vitis vinifera cytokinin riboside 5'-monophosphate phosphoribohydrolase LOG3-like (LOC100248154), mRNA	Probable cytokinin riboside 5'-monophosphate phosphoribohydrolase LOG4 OS=Oryza sativa subsp. japonica GN=LOGL4 PE=3 SV=1	Predicted Rossmann fold nucleotide-binding protein		GO:0009691//cytokinin biosynthetic process	GO:0016799//hydrolase activity, hydrolyzing N-glycosyl compounds;GO:0016829//lyase activity	GO:0005634//nucleus;GO:0005829//cytosol
CL645.Contig4_All	up	1.35156e-10	4.35623e-08	PREDICTED: Vitis vinifera cytokinin riboside 5'-monophosphate phosphoribohydrolase LOG3-like (LOC100248154), mRNA	Cytokinin riboside 5'-monophosphate phosphoribohydrolase LOG8 OS=Arabidopsis thaliana GN=LOG8 PE=1 SV=1	Predicted Rossmann fold nucleotide-binding protein		GO:0009691//cytokinin biosynthetic process	GO:0043733;GO:0017065//single-strand selective uracil DNA N-glycosylase activity;GO:0070694//deoxyribonucleoside 5'-monophosphate N-glycosidase activity;GO:0016829//lyase activity;GO:0070635//nicotinamide riboside hydrolase activity;GO:0070636//nicotinic acid riboside hydrolase activity;GO:0042803//protein homodimerization activity;GO:0000701//purine-specific mismatch base pair DNA N-glycosylase …	GO:0005634//nucleus;GO:0005829//cytosol
CL6451.Contig1_All	up	4.73653e-05	0.00273361	PREDICTED: Vitis vinifera E3 ubiquitin-protein ligase RING1-like (LOC100255065), mRNA	E3 ubiquitin-protein ligase RING1-like OS=Arabidopsis thaliana GN=At3g19950 PE=2 SV=1	RING-finger-containing ubiquitin ligase	E3 ubiquitin-protein ligase RNF115/126 [EC:6.3.2.19]	GO:0016567//protein ubiquitination;GO:0006511//ubiquitin-dependent protein catabolic process	-	-
CL6457.Contig1_All	up	0.000311553	0.0122858	PREDICTED: Solanum lycopersicum protein SRG1-like (LOC101261126), mRNA	Codeine O-demethylase OS=Papaver somniferum GN=CODM PE=1 SV=1	Isopenicillin N synthase and related dioxygenases	flavonol synthase [EC:1.14.11.23]	-	GO:0051213//dioxygenase activity	-
CL6465.Contig4_All	down	0.000266333	0.0109117	PREDICTED: Vitis vinifera homeobox-leucine zipper protein HDG2-like (LOC100261842), mRNA	Homeobox-leucine zipper protein ROC2 OS=Oryza sativa subsp. japonica GN=ROC2 PE=2 SV=1	--	homeobox-leucine zipper protein	GO:0006355//regulation of transcription, DNA-dependent	GO:0043565//sequence-specific DNA binding;GO:0008289//lipid binding	GO:0005634//nucleus
CL6465.Contig5_All	down	0.000914173	0.0281048	PREDICTED: Vitis vinifera homeobox-leucine zipper protein PROTODERMAL FACTOR 2-like (LOC100264009), mRNA	Homeobox-leucine zipper protein ROC2 OS=Oryza sativa subsp. japonica GN=ROC2 PE=2 SV=1	--	homeobox-leucine zipper protein	GO:0006355//regulation of transcription, DNA-dependent	GO:0043565//sequence-specific DNA binding;GO:0008289//lipid binding	GO:0005634//nucleus
CL6465.Contig6_All	down	0.00163039	0.0437176	PREDICTED: Vitis vinifera homeobox-leucine zipper protein PROTODERMAL FACTOR 2-like (LOC100264009), mRNA	Homeobox-leucine zipper protein ROC2 OS=Oryza sativa subsp. japonica GN=ROC2 PE=2 SV=1	Homeodomain-containing transcription factor	homeobox-leucine zipper protein	GO:0006355//regulation of transcription, DNA-dependent	GO:0043565//sequence-specific DNA binding;GO:0008289//lipid binding	GO:0005634//nucleus
CL6474.Contig1_All	down	1.84734e-05	0.00125139	--	--	Predicted double-stranded RNA/RNA-DNA hybrid binding protein	--	-	-	-
CL6513.Contig1_All	up	0.000171405	0.00777577	PREDICTED: Vitis vinifera uncharacterized LOC100267967 (LOC100267967), mRNA	Mitochondrial import inner membrane translocase subunit TIM50 OS=Phytophthora infestans GN=TIM50 PE=2 SV=1	TFIIF-interacting CTD phosphatases, including NLI-interacting factor	carboxy-terminal domain RNA polymerase II polypeptide A small phosphatase [EC:3.1.3.16]	GO:0006470//protein dephosphorylation	GO:0008420//CTD phosphatase activity	GO:0005634//nucleus
CL6528.Contig1_All	up	1.23712e-12	5.74921e-10	Marchantia polymorpha protein phosphtase 2C (ABI1) mRNA, complete cds	Probable protein phosphatase 2C 9 OS=Oryza sativa subsp. japonica GN=Os01g0846300 PE=2 SV=1	Serine/threonine protein phosphatase	protein phosphatase 2C [EC:3.1.3.16]	-	GO:0003824//catalytic activity	-
CL6528.Contig2_All	up	1.3013e-16	1.25322e-13	--	Probable protein phosphatase 2C 75 OS=Arabidopsis thaliana GN=AHG1 PE=2 SV=1	--	protein phosphatase 2C [EC:3.1.3.16]	GO:0009737//response to abscisic acid stimulus	GO:0003824//catalytic activity	-
CL6548.Contig1_All	up	0.00161375	0.0433587	PREDICTED: Glycine max probable DNA-directed RNA polymerase III subunit RPC6-like (LOC100789276), mRNA	--	DNA-directed RNA polymerase III, subunit C34	DNA-directed RNA polymerase III subunit RPC6	GO:0006383//transcription from RNA polymerase III promoter	GO:0001056//RNA polymerase III activity	GO:0005666//DNA-directed RNA polymerase III complex
CL656.Contig1_All	down	0.00125356	0.0361345	Vitis vinifera clone SS0ABG64YK05	Tubulin alpha chain OS=Prunus dulcis GN=TUBA PE=2 SV=1	Tubulin	tubulin alpha	GO:0007017//microtubule-based process	GO:0005200//structural constituent of cytoskeleton;GO:0005525//GTP binding;GO:0003924//GTPase activity	GO:0005737//cytoplasm;GO:0005874//microtubule
CL6570.Contig1_All	down	0.000843673	0.0263972	Vitis vinifera contig VV78X268465.10, whole genome shotgun sequence	--	--	--	-	-	-
CL6591.Contig2_All	up	2.00762e-07	2.77306e-05	PREDICTED: Brachypodium distachyon patatin group A-3-like (LOC100828133), mRNA	Patatin-1-Kuras 2 OS=Solanum tuberosum GN=pat1-k2 PE=1 SV=1	Patatin	--	GO:0006629//lipid metabolic process	-	-
CL661.Contig21_All	down	1.23488e-05	0.000900614	--	Classical arabinogalactan protein 9 OS=Arabidopsis thaliana GN=AGP9 PE=1 SV=2	--	--	-	-	-
CL661.Contig22_All	down	0.000717693	0.0234631	--	Classical arabinogalactan protein 9 OS=Arabidopsis thaliana GN=AGP9 PE=1 SV=2	--	--	-	-	-
CL6616.Contig1_All	down	9.23477e-08	1.40871e-05	--	--	--	--	-	-	-
CL6616.Contig3_All	down	0.00150511	0.0413629	--	--	--	--	-	-	-
CL6631.Contig1_All	up	4.2864e-05	0.00252115	Arabidopsis cebennensis clone contig44 BAC sequence	--	--	--	-	-	-
CL665.Contig1_All	down	0.00024604	0.0102645	Persea americana cyclin dependent kinase B mRNA, complete cds	Cyclin-dependent kinase B1-1 OS=Oryza sativa subsp. japonica GN=CDKB1-1 PE=2 SV=1	Serine/threonine protein kinase	cyclin-dependent kinase [EC:2.7.11.22]	GO:0051726//regulation of cell cycle;GO:0006468//protein phosphorylation	GO:0004693//cyclin-dependent protein kinase activity;GO:0008353//RNA polymerase II carboxy-terminal domain kinase activity;GO:0005524//ATP binding	-
CL6664.Contig1_All	down	0.00174254	0.0459538	PREDICTED: Vitis vinifera minichromosome maintenance complex component 6 (MCM6), mRNA	Protein PROLIFERA OS=Arabidopsis thaliana GN=PRL PE=1 SV=2	Predicted ATPase involved in replication control, Cdc46/Mcm family	minichromosome maintenance protein 6	GO:0007049//cell cycle;GO:0006270//DNA replication initiation;GO:0006268//DNA unwinding involved in replication	GO:0003678//DNA helicase activity;GO:0046872//metal ion binding;GO:0003677//DNA binding;GO:0005524//ATP binding;GO:0005515//protein binding;GO:0008094//DNA-dependent ATPase activity	GO:0042555//MCM complex;GO:0000347//THO complex
CL669.Contig1_All	down	1.3694e-07	1.97226e-05	--	--	--	--	-	-	-
CL669.Contig2_All	down	1.53305e-14	9.42623e-12	--	DEAD-box ATP-dependent RNA helicase 42 OS=Arabidopsis thaliana GN=RH42 PE=1 SV=2	TATA-binding protein-associated factor	ATP-dependent RNA helicase DDX46/PRP5 [EC:3.6.4.13]	-	-	-
CL6711.Contig1_All	up	0.00149747	0.0412323	Picea glauca clone GQ02810_C14 mRNA sequence	Nuclear transcription factor Y subunit A-7 OS=Arabidopsis thaliana GN=NFYA7 PE=2 SV=1	CCAAT-binding factor, subunit B	nuclear transcription factor Y, alpha	GO:0006355//regulation of transcription, DNA-dependent	GO:0003677//DNA binding;GO:0003700//sequence-specific DNA binding transcription factor activity	GO:0016021//integral to membrane;GO:0016602//CCAAT-binding factor complex
CL6738.Contig2_All	up	0.00135419	0.0382625	Zea mays full-length cDNA clone ZM_BFb0329H17 mRNA, complete cds	Shikimate kinase 3, chloroplastic OS=Oryza sativa subsp. japonica GN=SK3 PE=1 SV=2	Shikimate kinase	shikimate kinase [EC:2.7.1.71]	GO:0009423//chorismate biosynthetic process;GO:0016310//phosphorylation;GO:0019632//shikimate metabolic process;GO:0009073//aromatic amino acid family biosynthetic process	GO:0004765//shikimate kinase activity;GO:0005524//ATP binding;GO:0000287//magnesium ion binding	GO:0005739//mitochondrion;GO:0009507//chloroplast
CL6738.Contig4_All	up	0.000303483	0.0120869	PREDICTED: Brachypodium distachyon shikimate kinase, chloroplastic-like (LOC100846674), mRNA	Shikimate kinase 3, chloroplastic OS=Oryza sativa subsp. japonica GN=SK3 PE=1 SV=2	Shikimate kinase	shikimate kinase [EC:2.7.1.71]	GO:0009423//chorismate biosynthetic process;GO:0016310//phosphorylation;GO:0019632//shikimate metabolic process;GO:0009073//aromatic amino acid family biosynthetic process	GO:0004765//shikimate kinase activity;GO:0005524//ATP binding;GO:0000287//magnesium ion binding	GO:0009507//chloroplast
CL674.Contig15_All	down	2.36473e-05	0.00153605	PREDICTED: Glycine max nucleobase-ascorbate transporter 1-like (LOC100780271), mRNA	Nucleobase-ascorbate transporter 1 OS=Arabidopsis thaliana GN=NAT1 PE=2 SV=1	Xanthine/uracil permeases	solute carrier family 23 (nucleobase transporter), member 1/2	GO:0055085//transmembrane transport	GO:0022857//transmembrane transporter activity	GO:0016021//integral to membrane;GO:0009506//plasmodesma;GO:0005737//cytoplasm
CL674.Contig16_All	down	1.10565e-05	0.000822889	PREDICTED: Glycine max nucleobase-ascorbate transporter 1-like (LOC100780271), mRNA	Nucleobase-ascorbate transporter 1 OS=Arabidopsis thaliana GN=NAT1 PE=2 SV=1	Xanthine/uracil permeases	solute carrier family 23 (nucleobase transporter), member 1/2	GO:0055085//transmembrane transport	GO:0022857//transmembrane transporter activity	GO:0016021//integral to membrane;GO:0009506//plasmodesma;GO:0005737//cytoplasm
CL674.Contig9_All	down	0.000152212	0.00711506	Populus trichocarpa nucleobase ascorbate transporter, mRNA	Nucleobase-ascorbate transporter 1 OS=Arabidopsis thaliana GN=NAT1 PE=2 SV=1	Xanthine/uracil permeases	solute carrier family 23 (nucleobase transporter), member 1/2	GO:0055085//transmembrane transport	GO:0022857//transmembrane transporter activity	GO:0016021//integral to membrane;GO:0009506//plasmodesma;GO:0005737//cytoplasm
CL6742.Contig1_All	up	0.000400321	0.0149807	--	(RS)-norcoclaurine 6-O-methyltransferase OS=Coptis japonica PE=1 SV=1	--	trans-resveratrol di-O-methyltransferase [EC:2.1.1.240]	GO:0008152//metabolic process	GO:0008757//S-adenosylmethionine-dependent methyltransferase activity	-
CL6747.Contig1_All	up	0.000778307	0.0249049	PREDICTED: Vitis vinifera uncharacterized LOC100264680 (LOC100264680), mRNA	Basic leucine zipper 9 OS=Arabidopsis thaliana GN=BZIP9 PE=1 SV=1	--	plant G-box-binding factor	-	-	-
CL6756.Contig1_All	up	3.871e-33	7.73552e-29	--	Low-temperature-induced 65 kDa protein OS=Arabidopsis thaliana GN=LTI65 PE=2 SV=2	--	--	GO:0050896//response to stimulus	-	-
CL6756.Contig2_All	up	9.88587e-13	4.64828e-10	--	--	--	--	-	-	-
CL6756.Contig3_All	up	0.000570374	0.0196443	--	--	--	--	-	-	-
CL6760.Contig2_All	up	4.77928e-05	0.00275243	PREDICTED: Vitis vinifera zinc finger protein CONSTANS-LIKE 7-like (LOC100241511), mRNA	Zinc finger protein CONSTANS-LIKE 8 OS=Arabidopsis thaliana GN=COL8 PE=2 SV=2	--	zinc finger protein CONSTANS	-	-	-
CL6767.Contig1_All	down	0.00152663	0.0417456	PREDICTED: Vitis vinifera uncharacterized LOC100251578 (LOC100251578), mRNA	MAR-binding filament-like protein 1 OS=Solanum lycopersicum GN=MFP1 PE=1 SV=1	--	--	-	-	-
CL6767.Contig2_All	down	0.00132496	0.0376428	PREDICTED: Fragaria vesca subsp. vesca uncharacterized LOC101311827 (LOC101311827), mRNA	MAR-binding filament-like protein 1 OS=Solanum lycopersicum GN=MFP1 PE=1 SV=1	--	--	-	-	-
CL6768.Contig1_All	down	0.000978766	0.0296685	PREDICTED: Fragaria vesca subsp. vesca uncharacterized LOC101304379 (LOC101304379), mRNA	--	--	--	-	-	-
CL6810.Contig1_All	up	0.001127	0.0332048	--	Beta-fructofuranosidase, insoluble isoenzyme 1 OS=Oryza sativa subsp. japonica GN=CIN1 PE=2 SV=1	--	beta-fructofuranosidase [EC:3.2.1.26]	GO:0005975//carbohydrate metabolic process	GO:0004553//hydrolase activity, hydrolyzing O-glycosyl compounds	-
CL6816.Contig2_All	up	0.000119375	0.005832	Prunus persica mannan endo-1,4-beta-mannosidase protein 2 mRNA, complete cds	Mannan endo-1,4-beta-mannosidase 7 OS=Arabidopsis thaliana GN=MAN7 PE=2 SV=1	Endo-beta-mannanase	--	GO:0046355//mannan catabolic process	GO:0016985//mannan endo-1,4-beta-mannosidase activity	-
CL6817.Contig1_All	up	1.28991e-08	2.50867e-06	PREDICTED: Cucumis sativus ethylene-responsive transcription factor ERF026-like (LOC101204373), mRNA	Ethylene-responsive transcription factor ERF026 OS=Arabidopsis thaliana GN=ERF026 PE=2 SV=1	--	EREBP-like factor	GO:0006351//transcription, DNA-dependent	-	-
CL6841.Contig1_All	down	0.000144365	0.00678398	PREDICTED: Vitis vinifera uncharacterized LOC100241254 (LOC100241254), mRNA	DEAD-box ATP-dependent RNA helicase 42 OS=Arabidopsis thaliana GN=RH42 PE=1 SV=2	Translation initiation factor 2 (IF-2; GTPase)	U4/U6.U5 tri-snRNP-associated protein 1	-	-	-
CL6852.Contig1_All	up	3.39922e-07	4.36833e-05	--	Chlorophyllase-1 OS=Arabidopsis thaliana GN=CLH1 PE=1 SV=1	--	chlorophyllase [EC:3.1.1.14]	GO:0015996//chlorophyll catabolic process;GO:0042742//defense response to bacterium;GO:0050832//defense response to fungus	GO:0047746//chlorophyllase activity	GO:0005773//vacuole
CL6852.Contig2_All	up	1.05851e-08	2.12234e-06	Vitis vinifera, whole genome shotgun sequence, contig VV78X020299.7, clone ENTAV 115	Chlorophyllase-2, chloroplastic OS=Arabidopsis thaliana GN=CLH2 PE=1 SV=1	--	chlorophyllase [EC:3.1.1.14]	-	GO:0016787//hydrolase activity	-
CL6863.Contig2_All	down	0.000835593	0.0261913	PREDICTED: Vitis vinifera myb-related protein 3R-1-like (LOC100255911), mRNA	Myb-related protein 3R-1 OS=Arabidopsis thaliana GN=MYB3R-1 PE=2 SV=1	Myb superfamily proteins, including transcription factors and mRNA splicing factors	myb proto-oncogene protein, plant	-	GO:0003677//DNA binding	GO:0009536//plastid
CL6863.Contig3_All	down	0.000133534	0.00636386	PREDICTED: Vitis vinifera myb-related protein 3R-1-like (LOC100255911), mRNA	Myb-related protein 3R-1 OS=Arabidopsis thaliana GN=MYB3R-1 PE=2 SV=1	Myb superfamily proteins, including transcription factors and mRNA splicing factors	myb proto-oncogene protein, plant	-	GO:0003677//DNA binding	GO:0009536//plastid
CL6863.Contig4_All	down	3.06542e-05	0.00191578	PREDICTED: Vitis vinifera myb-related protein 3R-1-like (LOC100261001), mRNA	Myb-related protein 3R-1 OS=Arabidopsis thaliana GN=MYB3R-1 PE=2 SV=1	Myb superfamily proteins, including transcription factors and mRNA splicing factors	myb proto-oncogene protein, plant	GO:0032465//regulation of cytokinesis;GO:0006355//regulation of transcription, DNA-dependent	GO:0003677//DNA binding;GO:0003713//transcription coactivator activity;GO:0003700//sequence-specific DNA binding transcription factor activity	GO:0009536//plastid;GO:0005634//nucleus
CL6878.Contig2_All	up	0.00163231	0.0437395	Vitis vinifera clone SS0AEB16YG20	Protein TIFY 6B OS=Arabidopsis thaliana GN=TIFY6B PE=1 SV=1	--	jasmonate ZIM domain-containing protein	GO:0050896//response to stimulus;GO:0050789//regulation of biological process	-	-
CL6900.Contig1_All	up	0.00181005	0.0473748	--	--	--	--	-	-	-
CL6903.Contig2_All	up	0.00114981	0.0337577	Populus trichocarpa clone POP051-N07, complete sequence	Aquaporin SIP1-1 OS=Oryza sativa subsp. japonica GN=SIP1-1 PE=2 SV=2	--	aquaporin SIP	GO:0044699;GO:0006810//transport	GO:0022891//substrate-specific transmembrane transporter activity;GO:0015267//channel activity	GO:0016021//integral to membrane
CL6905.Contig1_All	up	0.000194394	0.00856115	PREDICTED: Vitis vinifera protein ETHYLENE INSENSITIVE 3-like (LOC100250496), mRNA	Protein ETHYLENE INSENSITIVE 3 OS=Arabidopsis thaliana GN=EIN3 PE=1 SV=1	--	ethylene-insensitive protein 3	-	-	-
CL6909.Contig2_All	up	0.00109239	0.0324412	--	--	--	--	-	-	-
CL6910.Contig4_All	up	0.000507959	0.0180216	PREDICTED: Vitis vinifera lactation elevated protein 1-like (LOC100266182), mRNA	--	Predicted ATPase		-	GO:0016887//ATPase activity;GO:0005524//ATP binding	GO:0009507//chloroplast;GO:0005739//mitochondrion
CL693.Contig2_All	up	3.32281e-05	0.00204309	PREDICTED: Vitis vinifera cellulose synthase-like protein E6-like (LOC100855281), mRNA	Cellulose synthase-like protein E6 OS=Oryza sativa subsp. japonica GN=CSLE6 PE=2 SV=1	Glycosyltransferases, probably involved in cell wall biogenesis	cellulose synthase A [EC:2.4.1.12]	GO:0009987//cellular process	GO:0016757//transferase activity, transferring glycosyl groups	GO:0044464//cell part;GO:0016020//membrane
CL6935.Contig1_All	up	1.05506e-11	4.11385e-09	Lotus japonicus cDNA, clone: LjFL1-012-DD04, HTC	LOB domain-containing protein 37 OS=Arabidopsis thaliana GN=LBD37 PE=2 SV=1	--	RNA-binding protein with serine-rich domain 1	GO:0006807//nitrogen compound metabolic process;GO:0060776//simple leaf morphogenesis	-	-
CL6937.Contig2_All	down	1.08555e-05	0.000809435	PREDICTED: Vitis vinifera probable serine incorporator-like (LOC100254268), mRNA	--	--	--	GO:0009793//embryo development ending in seed dormancy	GO:0015194//L-serine transmembrane transporter activity	GO:0016021//integral to membrane
CL6937.Contig3_All	down	7.10271e-06	0.0005588	PREDICTED: Vitis vinifera probable serine incorporator-like (LOC100254268), mRNA	--	--	--	GO:0009793//embryo development ending in seed dormancy;GO:0015825//L-serine transport	GO:0015194//L-serine transmembrane transporter activity	GO:0016021//integral to membrane
CL6937.Contig4_All	down	3.94438e-06	0.00034533	PREDICTED: Vitis vinifera probable serine incorporator-like (LOC100254268), mRNA	--	--	--	GO:0009793//embryo development ending in seed dormancy;GO:0015825//L-serine transport	GO:0015194//L-serine transmembrane transporter activity	GO:0016021//integral to membrane
CL6942.Contig4_All	up	3.71737e-06	0.00032979	PREDICTED: Vitis vinifera LEC14B homolog (LOC100244218), mRNA	LEC14B homolog OS=Prunus armeniaca PE=2 SV=1	FOG: WD40 repeat	WD repeat-containing protein 23	-	GO:0000166//nucleotide binding	GO:0005737//cytoplasm;GO:0080008//Cul4-RING ubiquitin ligase complex
CL6953.Contig1_All	up	3.33049e-10	9.68058e-08	--	Arogenate dehydratase 3, chloroplastic OS=Arabidopsis thaliana GN=ADT3 PE=1 SV=1	Prephenate dehydratase	arogenate/prephenate dehydratase [EC:4.2.1.91 4.2.1.51]	GO:0006571//tyrosine biosynthetic process;GO:0009094//L-phenylalanine biosynthetic process;GO:0010244//response to low fluence blue light stimulus by blue low-fluence system;GO:0080167//response to karrikin	GO:0047769//arogenate dehydratase activity;GO:0004664//prephenate dehydratase activity	GO:0005829//cytosol;GO:0009507//chloroplast
CL6953.Contig2_All	up	6.65819e-05	0.0036082	Phyllostachys edulis cDNA clone: bphylf040a11, full insert sequence	Arogenate dehydratase/prephenate dehydratase 6, chloroplastic OS=Arabidopsis thaliana GN=ADT6 PE=1 SV=1	Prephenate dehydratase	arogenate/prephenate dehydratase [EC:4.2.1.91 4.2.1.51]	-	-	-
CL696.Contig2_All	up	0.00114079	0.0335368	PREDICTED: Vitis vinifera alpha-galactosidase-like (LOC100263458), mRNA	Alpha-galactosidase OS=Coffea arabica PE=1 SV=1	--	alpha-galactosidase [EC:3.2.1.22]	GO:0005975//carbohydrate metabolic process;GO:0048367//shoot system development	GO:0052692//raffinose alpha-galactosidase activity	GO:0009505//plant-type cell wall
CL6965.Contig2_All	up	4.72834e-05	0.00273085	--	--	--	--	-	-	-
CL7025.Contig1_All	up	1.18639e-10	3.83934e-08	--	U-box domain-containing protein 19 OS=Arabidopsis thaliana GN=PUB19 PE=2 SV=1	--	transcription factor TGA	-	-	GO:0005737//cytoplasm;GO:0005634//nucleus
CL7025.Contig2_All	up	0.00182588	0.0475866	--	U-box domain-containing protein 19 OS=Arabidopsis thaliana GN=PUB19 PE=2 SV=1	--	vacuolar protein 8	-	-	GO:0005737//cytoplasm;GO:0005634//nucleus
CL7028.Contig1_All	up	6.41954e-06	0.000514161	Vitis vinifera clone SS0AFA9YC20	Inactive beta-amylase 9 OS=Arabidopsis thaliana GN=BAM9 PE=2 SV=1	--	beta-amylase [EC:3.2.1.2]	GO:0005975//carbohydrate metabolic process	GO:0016161//beta-amylase activity	GO:0009507//chloroplast
CL7028.Contig2_All	up	8.052e-14	4.34879e-11	Vitis vinifera clone SS0AFA9YC20	Inactive beta-amylase 9 OS=Arabidopsis thaliana GN=BAM9 PE=2 SV=1	--	beta-amylase [EC:3.2.1.2]	GO:0005975//carbohydrate metabolic process	GO:0016161//beta-amylase activity	GO:0009507//chloroplast
CL7032.Contig1_All	down	1.70247e-05	0.00117011	PREDICTED: Vitis vinifera uncharacterized LOC100854081 (LOC100854081), mRNA	--	--	--	-	-	-
CL707.Contig2_All	up	3.12205e-05	0.00194357	Medicago truncatula Ethylene-responsive transcription factor (MTR_080s0051) mRNA, complete cds	Ethylene-responsive transcription factor 1 OS=Oryza sativa subsp. japonica GN=EREBP1 PE=1 SV=1	--	EREBP-like factor	-	-	-
CL7106.Contig1_All	up	0.000169686	0.0077197	PREDICTED: Fragaria vesca subsp. vesca UDP-glucuronate 4-epimerase 1-like (LOC101293767), mRNA	UDP-glucuronate 4-epimerase 1 OS=Arabidopsis thaliana GN=GAE1 PE=1 SV=1	Nucleoside-diphosphate-sugar epimerases	UDP-glucuronate 4-epimerase [EC:5.1.3.6]	GO:0050829//defense response to Gram-negative bacterium;GO:0033481;GO:0009225//nucleotide-sugar metabolic process;GO:0050832//defense response to fungus	GO:0050379//UDP-glucuronate 5'-epimerase activity;GO:0050378//UDP-glucuronate 4-epimerase activity;GO:0050662//coenzyme binding	GO:0016021//integral to membrane;GO:0032580//Golgi cisterna membrane;GO:0005768//endosome;GO:0005802//trans-Golgi network
CL7106.Contig3_All	up	8.89102e-06	0.00068012	PREDICTED: Brachypodium distachyon UDP-glucuronate 4-epimerase 1-like (LOC100846585), mRNA	UDP-glucuronate 4-epimerase 1 OS=Arabidopsis thaliana GN=GAE1 PE=1 SV=1	Nucleoside-diphosphate-sugar epimerases	UDP-glucuronate 4-epimerase [EC:5.1.3.6]	GO:0005975//carbohydrate metabolic process	GO:0050379//UDP-glucuronate 5'-epimerase activity;GO:0050662//coenzyme binding	GO:0016021//integral to membrane
CL713.Contig3_All	up	0.000177818	0.00797167	PREDICTED: Vitis vinifera glutamate decarboxylase-like (LOC100265999), mRNA	Glutamate decarboxylase 1 OS=Arabidopsis thaliana GN=GAD1 PE=1 SV=2	Glutamate decarboxylase and related PLP-dependent proteins	glutamate decarboxylase [EC:4.1.1.15]	GO:0006536//glutamate metabolic process;GO:0046686//response to cadmium ion	GO:0030170//pyridoxal phosphate binding;GO:0004351//glutamate decarboxylase activity;GO:0005516//calmodulin binding	GO:0009506//plasmodesma;GO:0005829//cytosol
CL7132.Contig1_All	up	0.000406455	0.0151606	--	--	--	--	-	-	-
CL714.Contig2_All	up	1.06282e-08	2.12234e-06	Vitis vinifera clone SS0AFA20YB04	Unknown protein DS12 from 2D-PAGE of leaf, chloroplastic OS=Oryza sativa subsp. japonica GN=Os08g0242700 PE=2 SV=2	UTP:GlnB (protein PII) uridylyltransferase	--	GO:0009735//response to cytokinin stimulus;GO:0008152//metabolic process	GO:0016597//amino acid binding;GO:0016779//nucleotidyltransferase activity	GO:0009941//chloroplast envelope;GO:0010319//stromule;GO:0009570//chloroplast stroma;GO:0009535//chloroplast thylakoid membrane
CL7164.Contig1_All	up	0.000651662	0.0217856	PREDICTED: Vitis vinifera myb family transcription factor APL-like (LOC100256921), mRNA	Myb family transcription factor APL OS=Arabidopsis thaliana GN=APL PE=2 SV=2	--	two-component response regulator ARR-B family	GO:0006351//transcription, DNA-dependent	-	-
CL7178.Contig4_All	up	0.000626536	0.021149	Rosa chinensis strain RA-T1-118 16S ribosomal RNA gene, partial sequence	--	--	--	-	-	-
CL7183.Contig1_All	up	0.000101629	0.00509949	Vitis vinifera clone SS0AEB32YA06	Protein translation factor SUI1 homolog 1 OS=Arabidopsis thaliana GN=At4g27130 PE=3 SV=2	Translation initiation factor 1 (eIF-1/SUI1) and related proteins	translation initiation factor 1	GO:0006413//translational initiation	GO:0003743//translation initiation factor activity	-
CL7183.Contig4_All	up	0.000511071	0.0181079	Elaeis guineensis clone EgEfMPOB00131 protein translation factor SUI1-like protein-like mRNA, partial sequence	Protein translation factor SUI1 homolog OS=Sporobolus stapfianus PE=3 SV=1	Translation initiation factor 1 (eIF-1/SUI1) and related proteins	translation initiation factor 1	GO:0006413//translational initiation	GO:0003743//translation initiation factor activity	-
CL7185.Contig1_All	up	6.3077e-07	7.43333e-05	PREDICTED: Glycine max probable 2-oxoglutarate/Fe(II)-dependent dioxygenase-like (LOC100798911), mRNA	Probable 2-oxoglutarate/Fe(II)-dependent dioxygenase OS=Papaver somniferum GN=DIOX2 PE=2 SV=1	Isopenicillin N synthase and related dioxygenases		GO:0051555//flavonol biosynthetic process;GO:0055114//oxidation-reduction process	GO:0050589//leucocyanidin oxygenase activity;GO:0005506//iron ion binding;GO:0045431//flavonol synthase activity	-
CL7185.Contig2_All	up	2.34995e-12	1.03208e-09	PREDICTED: Glycine max probable 2-oxoglutarate/Fe(II)-dependent dioxygenase-like (LOC100798911), mRNA	Probable 2-oxoglutarate/Fe(II)-dependent dioxygenase OS=Papaver somniferum GN=DIOX2 PE=2 SV=1	Isopenicillin N synthase and related dioxygenases		GO:0044710	GO:0046872//metal ion binding;GO:0016706//oxidoreductase activity, acting on paired donors, with incorporation or reduction of molecular oxygen, 2-oxoglutarate as one donor, and incorporation of one atom each of oxygen into both donors	-
CL7185.Contig3_All	up	3.85464e-21	6.41903e-18	PREDICTED: Glycine max probable 2-oxoglutarate/Fe(II)-dependent dioxygenase-like (LOC100798911), mRNA	Probable 2-oxoglutarate/Fe(II)-dependent dioxygenase OS=Papaver somniferum GN=DIOX2 PE=2 SV=1	Isopenicillin N synthase and related dioxygenases		GO:0044710	GO:0046872//metal ion binding;GO:0016706//oxidoreductase activity, acting on paired donors, with incorporation or reduction of molecular oxygen, 2-oxoglutarate as one donor, and incorporation of one atom each of oxygen into both donors	-
CL7204.Contig3_All	up	0.000708826	0.0232589	Liriodendron tulipifera isolate Ltu115C17 cinnamyl alcohol dehydrogenase (CAD) gene, complete cds	--	--	--	-	-	-
CL7246.Contig1_All	down	0.000728615	0.023675	Liriodendron tulipifera clone BAC125P15 FLORICAULA/LEAFY-like protein, glycyl-tRNA synthetase-like protein, and VARIANT IN METHYLATION-like protein genes, complete cds; and integral membrane protein gene, partial cds	--	--	--	-	-	-
CL7252.Contig1_All	up	0.000651054	0.0217743	--	--	--	--	-	-	-
CL7260.Contig1_All	down	8.32929e-06	0.00064265	PREDICTED: Vitis vinifera B3 domain-containing protein At3g19184-like (LOC100262457), mRNA	B3 domain-containing protein At3g19184 OS=Arabidopsis thaliana GN=At3g19184 PE=2 SV=1	--	--	GO:0006351//transcription, DNA-dependent	-	GO:0005634//nucleus
CL7260.Contig2_All	down	0.000153736	0.00717789	PREDICTED: Vitis vinifera B3 domain-containing protein At3g19184-like (LOC100262457), mRNA	B3 domain-containing protein At3g19184 OS=Arabidopsis thaliana GN=At3g19184 PE=2 SV=1	--	--	GO:0006351//transcription, DNA-dependent	-	GO:0005634//nucleus
CL7262.Contig3_All	down	2.56278e-05	0.00164671	PREDICTED: Vitis vinifera DNA replication licensing factor MCM3 homolog 1-like (LOC100253704), mRNA	DNA replication licensing factor MCM3 homolog 3 OS=Zea mays GN=ROA3 PE=2 SV=1	Predicted ATPase involved in replication control, Cdc46/Mcm family	minichromosome maintenance protein 3	GO:0032508//DNA duplex unwinding;GO:0007049//cell cycle;GO:0006270//DNA replication initiation	GO:0003678//DNA helicase activity;GO:0003677//DNA binding;GO:0005524//ATP binding	GO:0042555//MCM complex;GO:0000347//THO complex
CL7279.Contig1_All	down	6.21116e-07	7.33348e-05	PREDICTED: Vitis vinifera alpha-L-fucosidase 1-like (LOC100244570), mRNA	Alpha-L-fucosidase 1 OS=Arabidopsis thaliana GN=FUC1 PE=1 SV=2	Alpha-L-fucosidase	alpha-L-fucosidase [EC:3.2.1.51]	GO:0005975//carbohydrate metabolic process	GO:0004560//alpha-L-fucosidase activity	GO:0005773//vacuole
CL7279.Contig2_All	down	6.37675e-07	7.47345e-05	PREDICTED: Brachypodium distachyon alpha-L-fucosidase 1-like (LOC100838528), mRNA	Alpha-L-fucosidase 1 OS=Arabidopsis thaliana GN=FUC1 PE=1 SV=2	Alpha-L-fucosidase	alpha-L-fucosidase [EC:3.2.1.51]	GO:0005975//carbohydrate metabolic process	GO:0004560//alpha-L-fucosidase activity	GO:0005773//vacuole
CL7301.Contig1_All	up	0.00170076	0.0451201	PREDICTED: Vitis vinifera transcription factor TCP4-like (LOC100248756), mRNA	Transcription factor TCP4 OS=Arabidopsis thaliana GN=TCP4 PE=2 SV=1	--	peptidyl-prolyl isomerase G (cyclophilin G) [EC:5.2.1.8]	GO:0045962//positive regulation of development, heterochronic;GO:0009965//leaf morphogenesis;GO:0006355//regulation of transcription, DNA-dependent;GO:0030154//cell differentiation;GO:0009793//embryo development ending in seed dormancy	GO:0003677//DNA binding;GO:0005515//protein binding	-
CL7301.Contig2_All	up	4.50926e-12	1.88711e-09	PREDICTED: Vitis vinifera transcription factor TCP4-like (LOC100248756), mRNA	Transcription factor TCP4 OS=Arabidopsis thaliana GN=TCP4 PE=2 SV=1	--	serine/arginine repetitive matrix protein 1	GO:0045962//positive regulation of development, heterochronic;GO:0009965//leaf morphogenesis;GO:0006355//regulation of transcription, DNA-dependent;GO:0030154//cell differentiation;GO:0009793//embryo development ending in seed dormancy	GO:0003677//DNA binding;GO:0005515//protein binding	-
CL7306.Contig1_All	up	2.41285e-06	0.000226369	PREDICTED: Fragaria vesca subsp. vesca thylakoid membrane phosphoprotein 14 kDa, chloroplastic-like (LOC101294589), mRNA	Thylakoid membrane phosphoprotein 14 kDa, chloroplastic OS=Arabidopsis thaliana GN=TMP14 PE=1 SV=2	--	--	GO:0009773//photosynthetic electron transport in photosystem I;GO:0009737//response to abscisic acid stimulus	GO:0003677//DNA binding	GO:0016021//integral to membrane;GO:0009508//plastid chromosome;GO:0009941//chloroplast envelope;GO:0030093//chloroplast photosystem I
CL7316.Contig1_All	up	2.01378e-07	2.7753e-05	PREDICTED: Vitis vinifera photosystem I reaction center subunit II, chloroplastic-like, transcript variant 4 (LOC100240928), mRNA	Photosystem I reaction center subunit II, chloroplastic OS=Solanum lycopersicum GN=psaD PE=2 SV=1	--	photosystem I subunit II	GO:0015979//photosynthesis	-	GO:0009538//photosystem I reaction center;GO:0009507//chloroplast
CL7328.Contig2_All	down	0.00180764	0.0473271	Ricinus communis conserved hypothetical protein, mRNA	--	--	U4/U6.U5 tri-snRNP-associated protein 1	-	-	-
CL733.Contig1_All	up	0.00066669	0.0221679	PREDICTED: Cucumis sativus probable WRKY transcription factor 71-like (LOC101211248), mRNA	Probable WRKY transcription factor 28 OS=Arabidopsis thaliana GN=WRKY28 PE=2 SV=1	--	WRKY transcription factor 33	-	-	-
CL7335.Contig1_All	up	1.37232e-06	0.000141906	Phaseolus vulgaris clone C3P6 microsatellite SSR-IAC338 sequence	--	--	--	-	-	GO:0016021//integral to membrane
CL7337.Contig1_All	up	0.00063271	0.0213035	PREDICTED: Solanum lycopersicum protein ECERIFERUM 3-like (LOC101259165), mRNA	Protein ECERIFERUM 3 OS=Arabidopsis thaliana GN=CER3 PE=1 SV=1	Sterol desaturase	aldehyde decarbonylase [EC:4.1.99.5]	GO:0043447//alkane biosynthetic process;GO:0010025//wax biosynthetic process;GO:0006633//fatty acid biosynthetic process;GO:0055114//oxidation-reduction process;GO:0048235//pollen sperm cell differentiation;GO:0006723//cuticle hydrocarbon biosynthetic process	GO:0016491//oxidoreductase activity;GO:0005506//iron ion binding	GO:0016021//integral to membrane;GO:0005789//endoplasmic reticulum membrane;GO:0005886//plasma membrane
CL7337.Contig2_All	up	0.000544245	0.0190219	PREDICTED: Solanum lycopersicum protein ECERIFERUM 3-like (LOC101259165), mRNA	Protein ECERIFERUM 3 OS=Arabidopsis thaliana GN=CER3 PE=1 SV=1	Sterol desaturase	aldehyde decarbonylase [EC:4.1.99.5]	GO:0043447//alkane biosynthetic process;GO:0010025//wax biosynthetic process;GO:0006633//fatty acid biosynthetic process;GO:0055114//oxidation-reduction process;GO:0048235//pollen sperm cell differentiation;GO:0006723//cuticle hydrocarbon biosynthetic process	GO:0016491//oxidoreductase activity;GO:0005506//iron ion binding	GO:0016021//integral to membrane;GO:0005789//endoplasmic reticulum membrane;GO:0005886//plasma membrane
CL7340.Contig3_All	up	0.00152868	0.0417565	Vitis vinifera, whole genome shotgun sequence, contig VV78X059139.5, clone ENTAV 115	Gibberellin receptor GID1C OS=Arabidopsis thaliana GN=GID1C PE=1 SV=1	Esterase/lipase	gibberellin receptor GID1 [EC:3.-.-.-]	GO:0008152//metabolic process	GO:0016787//hydrolase activity	-
CL7361.Contig3_All	down	5.18126e-05	0.0029331	--	--	--	--	-	-	-
CL7380.Contig1_All	up	0.0014398	0.0400595	--	Extensin-1 OS=Arabidopsis thaliana GN=EXT1 PE=2 SV=2	Endoglucanase	phospholipase D [EC:3.1.4.4]	-	-	-
CL7400.Contig1_All	up	4.50796e-06	0.000384153	Crocus sativus NAC-like protein 7 (NAC7) mRNA, complete cds	NAC domain-containing protein 100 OS=Arabidopsis thaliana GN=NAC100 PE=2 SV=1	--	--	GO:0006355//regulation of transcription, DNA-dependent	GO:0003677//DNA binding	GO:0005634//nucleus
CL7403.Contig1_All	down	0.00182963	0.0476223	PREDICTED: Glycine max kinesin-related protein 3-like (LOC100779826), mRNA	Kinesin-like protein FLA10 OS=Chlamydomonas reinhardtii GN=FLA10 PE=1 SV=1	Kinesin-like protein	kinesin family member 22	-	-	-
CL7406.Contig2_All	down	7.56495e-06	0.000590517	PREDICTED: Glycine max uncharacterized protein LOC100819775 (LOC100819775), mRNA	Uncharacterized membrane protein At3g27390 OS=Arabidopsis thaliana GN=At3g27390 PE=1 SV=2	--	--	-	-	GO:0005576//extracellular region;GO:0016021//integral to membrane
CL7412.Contig1_All	up	0.00148225	0.0409259	PREDICTED: Vitis vinifera uncharacterized LOC100251901 (LOC100251901), mRNA	--	--	--	-	-	-
CL7429.Contig1_All	down	1.46776e-06	0.000149499	Vitis vinifera clone SS0ABG37YM04	Probable pectinesterase 53 OS=Arabidopsis thaliana GN=PME53 PE=2 SV=1	Pectin methylesterase	pectinesterase [EC:3.1.1.11]	GO:0042545//cell wall modification;GO:0045490//pectin catabolic process	GO:0030599//pectinesterase activity;GO:0045330	GO:0005618//cell wall
CL7434.Contig1_All	up	5.5216e-06	0.000453578	--	Receptor-like serine/threonine-protein kinase SD1-8 OS=Arabidopsis thaliana GN=SD18 PE=1 SV=1	--	--	-	GO:0005488//binding;GO:0016740//transferase activity	-
CL7460.Contig1_All	up	5.3458e-22	9.7115e-19	--	--	--	--	-	-	-
CL7460.Contig2_All	up	1.13289e-07	1.68005e-05	--	--	--	--	-	-	-
CL7476.Contig2_All	down	1.88396e-05	0.00127188	PREDICTED: Vitis vinifera adenosine kinase 2-like (LOC100241094), mRNA	Adenosine kinase 2 OS=Arabidopsis thaliana GN=ADK2 PE=1 SV=1	Sugar kinases, ribokinase family	adenosine kinase [EC:2.7.1.20]	GO:0006166//purine ribonucleoside salvage;GO:0006167//AMP biosynthetic process;GO:0016310//phosphorylation	GO:0004001//adenosine kinase activity	-
CL7484.Contig3_All	down	0.000216464	0.00928749	Liriodendron tulipifera isolate Ltu115C17 cinnamyl alcohol dehydrogenase (CAD) gene, complete cds	--	--	--	-	-	-
CL7491.Contig1_All	down	0.000125914	0.00609613	PREDICTED: Vitis vinifera uncharacterized LOC100259414 (LOC100259414), mRNA	Kinesin-like protein FLA10 OS=Chlamydomonas reinhardtii GN=FLA10 PE=1 SV=1	Kinesin-like protein	kinesin family member 18/19	GO:0007018//microtubule-based movement	GO:0008017//microtubule binding;GO:0016887//ATPase activity;GO:0005524//ATP binding;GO:0003777//microtubule motor activity	GO:0005737//cytoplasm;GO:0005871//kinesin complex;GO:0005874//microtubule
CL7491.Contig2_All	down	0.000109881	0.00544184	PREDICTED: Vitis vinifera uncharacterized LOC100259414 (LOC100259414), mRNA	Kinesin-like protein FLA10 OS=Chlamydomonas reinhardtii GN=FLA10 PE=1 SV=1	Kinesin-like protein	kinesin family member 18/19	GO:0007018//microtubule-based movement	GO:0008017//microtubule binding;GO:0016887//ATPase activity;GO:0005524//ATP binding;GO:0003777//microtubule motor activity	GO:0005737//cytoplasm;GO:0005871//kinesin complex;GO:0005874//microtubule
CL7515.Contig1_All	up	0.000816774	0.025734	Elaeis guineensis ethylene-responsive element binding protein (EREBP) mRNA, partial cds	Dehydration-responsive element-binding protein 1B OS=Arabidopsis thaliana GN=DREB1B PE=2 SV=2	--	EREBP-like factor	GO:0006351//transcription, DNA-dependent	-	-
CL7522.Contig2_All	down	1.4366e-06	0.000147409	Lotus japonicus genomic DNA, chromosome 3, clone: LjT11E06, TM0673, complete sequence	Serine/threonine-protein kinase OXI1 OS=Arabidopsis thaliana GN=OXI1 PE=1 SV=1	Serine/threonine protein kinase	protein-serine/threonine kinase [EC:2.7.11.-]	GO:0035556//intracellular signal transduction;GO:0036290//protein trans-autophosphorylation;GO:0051782//negative regulation of cell division;GO:0080060//integument development	GO:0004674//protein serine/threonine kinase activity;GO:0000166//nucleotide binding;GO:0008134//transcription factor binding	GO:0009507//chloroplast;GO:0005634//nucleus;GO:0005886//plasma membrane
CL7541.Contig1_All	up	1.95056e-08	3.64285e-06	PREDICTED: Vitis vinifera phosphatidylinositol:ceramide inositolphosphotransferase-like (LOC100266611), mRNA	Phosphatidylinositol:ceramide inositolphosphotransferase OS=Oryza sativa subsp. japonica GN=ERH1 PE=2 SV=1	--	--	-	-	GO:0016021//integral to membrane
CL7541.Contig2_All	up	0.00014191	0.00669618	PREDICTED: Vitis vinifera phosphatidylinositol:ceramide inositolphosphotransferase-like (LOC100266611), mRNA	Phosphatidylinositol:ceramide inositolphosphotransferase OS=Oryza sativa subsp. japonica GN=ERH1 PE=2 SV=1	--	--	-	-	GO:0016021//integral to membrane
CL7542.Contig1_All	down	1.76486e-05	0.00120302	PREDICTED: Glycine max 2-hydroxymuconic semialdehyde hydrolase-like (LOC100811400), mRNA	--	Predicted hydrolases or acyltransferases (alpha/beta hydrolase superfamily)	--	GO:1901959//positive regulation of cutin biosynthetic process;GO:0010148//transpiration;GO:0010345//suberin biosynthetic process;GO:0050832//defense response to fungus;GO:1902584;GO:0010115//regulation of abscisic acid biosynthetic process;GO:0006970//response to osmotic stress;GO:0048527//lateral root development;GO:0042335//cuticle development;GO:0009737//response to abscisic acid stimulus	GO:0016787//hydrolase activity	GO:0009505//plant-type cell wall;GO:0005737//cytoplasm;GO:0016021//integral to membrane
CL7543.Contig1_All	up	0.00158296	0.0428338	Glycine max strain Williams 82 clone GM_WBa0057L23, complete sequence	Non-specific lipid-transfer protein OS=Helianthus annuus PE=3 SV=1	--	--	GO:0006810//transport	-	-
CL7547.Contig2_All	down	0.0013771	0.0387318	--	Squamosa promoter-binding-like protein 3 OS=Oryza sativa subsp. japonica GN=SPL3 PE=2 SV=1	--	--	-	-	-
CL7570.Contig2_All	up	3.05676e-09	7.18636e-07	PREDICTED: Vitis vinifera dihydropyrimidinase-like (LOC100249986), mRNA	--	Dihydroorotase and related cyclic amidohydrolases	dihydropyrimidinase [EC:3.5.2.2]	GO:0006212//uracil catabolic process;GO:0019483//beta-alanine biosynthetic process;GO:0043562//cellular response to nitrogen levels	GO:0004157//dihydropyrimidinase activity;GO:0046872//metal ion binding	GO:0005783//endoplasmic reticulum;GO:0005794//Golgi apparatus
CL7579.Contig1_All	up	0.000408489	0.015201	Betula luminifera myb-like transcription factor mRNA, complete cds	Transcription factor MYB86 OS=Arabidopsis thaliana GN=MYB86 PE=2 SV=1	Myb superfamily proteins, including transcription factors and mRNA splicing factors	myb proto-oncogene protein, plant	-	-	-
CL7579.Contig3_All	up	3.12e-05	0.00194357	Betula luminifera myb-like transcription factor mRNA, complete cds	Transcription factor MYB86 OS=Arabidopsis thaliana GN=MYB86 PE=2 SV=1	Myb superfamily proteins, including transcription factors and mRNA splicing factors	myb proto-oncogene protein, plant	-	-	-
CL760.Contig1_All	up	1.32958e-05	0.000956591	Populus trichocarpa amino acid transporter, mRNA	Lysine histidine transporter-like 3 OS=Arabidopsis thaliana GN=At1g61270 PE=3 SV=2	Amino acid permeases	solute carrier family 32 (vesicular inhibitory amino acid transporter)	GO:0003333//amino acid transmembrane transport	GO:0015171//amino acid transmembrane transporter activity	GO:0016021//integral to membrane
CL7629.Contig2_All	up	0.000300876	0.0120206	Zea mays uncharacterized LOC100382546 (LOC100382546), mRNA >gi|391415166|gb|BT064724.2| Zea mays full-length cDNA clone ZM_BFb0067N15 mRNA, complete cds	Serine/threonine-protein kinase OXI1 OS=Arabidopsis thaliana GN=OXI1 PE=1 SV=1	Serine/threonine protein kinase	non-specific serine/threonine protein kinase [EC:2.7.11.1]	GO:0006979//response to oxidative stress;GO:0046777//protein autophosphorylation;GO:0035556//intracellular signal transduction;GO:0009611//response to wounding	GO:0004674//protein serine/threonine kinase activity;GO:0000166//nucleotide binding;GO:0019901//protein kinase binding	GO:0005737//cytoplasm;GO:0005634//nucleus;GO:0005886//plasma membrane
CL7630.Contig2_All	up	3.54156e-06	0.000315242	Manihot esculenta catalase CAT1 mRNA, complete cds	Catalase isozyme 2 OS=Gossypium hirsutum GN=CAT2 PE=2 SV=1	Catalase	catalase [EC:1.11.1.6]	GO:0006979//response to oxidative stress;GO:0042744//hydrogen peroxide catabolic process;GO:0055114//oxidation-reduction process	GO:0046872//metal ion binding;GO:0020037//heme binding;GO:0004096//catalase activity	GO:0005777//peroxisome
CL7636.Contig1_All	up	1.87416e-05	0.00126741	Picea glauca clone GQ0168_D02 mRNA sequence	Auxin-responsive protein IAA25 OS=Oryza sativa subsp. japonica GN=IAA25 PE=2 SV=1	--	auxin-responsive protein IAA	-	-	-
CL7654.Contig1_All	up	0.000153707	0.00717789	Quercus suber fatty omega-hydroxyacid/fatty alcohol 0-hydroxycinnamoyl transferase 1 (FHT1) mRNA, partial cds	Omega-hydroxypalmitate O-feruloyl transferase OS=Arabidopsis thaliana GN=HHT1 PE=1 SV=1	--	omega-hydroxypalmitate O-feruloyl transferase [EC:2.3.1.188]	-	GO:0047672	-
CL7679.Contig2_All	up	0.00131574	0.0374407	Persea americana PaGAL2 mRNA for beta-D-galactosidase, complete cds	Beta-galactosidase 9 OS=Arabidopsis thaliana GN=BGAL9 PE=2 SV=1	Beta-galactosidase	beta-galactosidase [EC:3.2.1.23]	GO:0005975//carbohydrate metabolic process	GO:0030246//carbohydrate binding;GO:0004565//beta-galactosidase activity	GO:0009505//plant-type cell wall;GO:0005774//vacuolar membrane;GO:0016021//integral to membrane;GO:0005829//cytosol;GO:0048046//apoplast
CL768.Contig1_All	up	0.000462626	0.016725	--	--	--	--	-	-	-
CL7699.Contig1_All	down	0.000519202	0.0183246	--	--	--	5'-3' exoribonuclease 2 [EC:3.1.13.-]	-	-	-
CL7705.Contig1_All	up	1.88536e-08	3.53762e-06	Vitis vinifera, whole genome shotgun sequence, contig VV78X190796.4, clone ENTAV 115	F-box protein FBW2 OS=Arabidopsis thaliana GN=FBW2 PE=1 SV=1	--	F-box and leucine-rich repeat protein 2/20	-	-	-
CL7705.Contig2_All	up	2.15558e-06	0.000206103	Vitis vinifera, whole genome shotgun sequence, contig VV78X190796.4, clone ENTAV 115	F-box protein FBW2 OS=Arabidopsis thaliana GN=FBW2 PE=1 SV=1	--	--	-	-	-
CL7705.Contig3_All	up	7.92553e-06	0.000613867	--	F-box protein FBW2 OS=Arabidopsis thaliana GN=FBW2 PE=1 SV=1	--	--	GO:0010608//posttranscriptional regulation of gene expression;GO:0010629//negative regulation of gene expression;GO:0044267//cellular protein metabolic process;GO:0009737//response to abscisic acid stimulus	GO:0005515//protein binding	-
CL7706.Contig1_All	up	0.00109755	0.032553	PREDICTED: Vitis vinifera 1-deoxy-D-xylulose 5-phosphate reductoisomerase, chloroplastic-like (LOC100248516), mRNA	1-deoxy-D-xylulose 5-phosphate reductoisomerase, chloroplastic OS=Oryza sativa subsp. japonica GN=DXR PE=2 SV=2	1-deoxy-D-xylulose 5-phosphate reductoisomerase	1-deoxy-D-xylulose-5-phosphate reductoisomerase [EC:1.1.1.267]	GO:0051484;GO:0055114//oxidation-reduction process;GO:0046686//response to cadmium ion	GO:0030145//manganese ion binding;GO:0030604//1-deoxy-D-xylulose-5-phosphate reductoisomerase activity;GO:0070402//NADPH binding;GO:0016853//isomerase activity	GO:0009570//chloroplast stroma
CL7708.Contig2_All	up	3.30656e-21	5.74572e-18	Vitis vinifera clone SS0AFA14YD12	Probable xyloglucan endotransglucosylase/hydrolase protein 6 OS=Arabidopsis thaliana GN=XTH6 PE=2 SV=2	--	xyloglucan:xyloglucosyl transferase [EC:2.4.1.207]	GO:0071555//cell wall organization;GO:0010411//xyloglucan metabolic process;GO:0042546//cell wall biogenesis	GO:0016762//xyloglucan:xyloglucosyl transferase activity;GO:0004553//hydrolase activity, hydrolyzing O-glycosyl compounds	GO:0005618//cell wall;GO:0048046//apoplast
CL7723.Contig1_All	down	2.87161e-18	3.53132e-15	PREDICTED: Vitis vinifera homeobox protein knotted-1-like 2 (LOC100255834), mRNA	Homeobox protein knotted-1-like 2 OS=Malus domestica PE=2 SV=1	--	--	GO:0006355//regulation of transcription, DNA-dependent	GO:0043565//sequence-specific DNA binding	GO:0005634//nucleus
CL7723.Contig2_All	down	3.18971e-10	9.31792e-08	Eschscholzia californica subsp. californica KNAT1 protein (KNAT1) mRNA, complete cds	Homeotic protein knotted-1 OS=Solanum lycopersicum GN=KN1 PE=2 SV=1	--	--	GO:0006355//regulation of transcription, DNA-dependent	GO:0043565//sequence-specific DNA binding	GO:0005634//nucleus
CL7726.Contig1_All	up	0.00157571	0.042681	PREDICTED: Vitis vinifera malate dehydrogenase [NADP], chloroplastic-like (LOC100247974), mRNA	Malate dehydrogenase [NADP], chloroplastic OS=Pisum sativum PE=1 SV=2	Malate/lactate dehydrogenases	malate dehydrogenase (NADP+) [EC:1.1.1.82]	GO:0005975//carbohydrate metabolic process;GO:0006108//malate metabolic process;GO:0055114//oxidation-reduction process	GO:0046554//malate dehydrogenase (NADP+) activity	GO:0009507//chloroplast
CL7727.Contig2_All	up	0.00122165	0.0354832	PREDICTED: Glycine max uncharacterized protein LOC100817827 (LOC100817827), mRNA	--	--	--	-	-	-
CL7737.Contig2_All	down	0.00190913	0.0491157	PREDICTED: Vitis vinifera acyl-CoA-binding domain-containing protein 4-like (LOC100254622), mRNA	Acyl-CoA-binding domain-containing protein 4 OS=Arabidopsis thaliana GN=ACBP4 PE=1 SV=1	--	tRNA wybutosine-synthesizing protein 3 [EC:2.1.1.-]	-	-	GO:0005739//mitochondrion
CL7748.Contig1_All	up	0.000163354	0.00751719	PREDICTED: Fragaria vesca subsp. vesca ferredoxin-3, chloroplastic-like (LOC101312585), mRNA	Ferredoxin-3, chloroplastic OS=Zea mays GN=FDX3 PE=2 SV=1	Ferredoxin	ferredoxin	GO:0022900//electron transport chain	GO:0046872//metal ion binding;GO:0009055//electron carrier activity;GO:0051537//2 iron, 2 sulfur cluster binding	-
CL7777.Contig1_All	down	0.000551741	0.0191832	PREDICTED: Vitis vinifera uncharacterized LOC100255350 (LOC100255350), mRNA	BEL1-like homeodomain protein 1 OS=Arabidopsis thaliana GN=BLH1 PE=1 SV=1	--	--	GO:0006355//regulation of transcription, DNA-dependent	GO:0003677//DNA binding	GO:0005634//nucleus
CL7793.Contig1_All	down	4.43792e-14	2.53383e-11	--	--	--	--	-	-	-
CL7793.Contig5_All	down	3.28181e-06	0.000294416	--	Putative AC transposase OS=Zea mays PE=2 SV=2	--	--	-	-	-
CL7793.Contig6_All	down	7.00998e-05	0.00377072	--	Putative AC transposase OS=Zea mays PE=2 SV=2	--	--	-	GO:0005488//binding	-
CL7793.Contig7_All	down	0.000217424	0.00931994	--	Putative AC transposase OS=Zea mays PE=2 SV=2	--	--	-	GO:0003677//DNA binding	GO:0044424//intracellular part
CL7810.Contig2_All	up	0.000368885	0.014057	Glycine max uncharacterized LOC100526846 (LOC100526846), mRNA	--	--	--	GO:0061077//chaperone-mediated protein folding	GO:0044183//protein binding involved in protein folding	GO:0009570//chloroplast stroma
CL7819.Contig1_All	down	3.40209e-05	0.00208382	PREDICTED: Brachypodium distachyon uncharacterized LOC100842573 (LOC100842573), miscRNA	Kinesin-like protein KIN12B OS=Arabidopsis thaliana GN=KIN12B PE=1 SV=1	Kinesin-like protein	kinesin family member 15	GO:0080175//phragmoplast microtubule organization;GO:0007018//microtubule-based movement;GO:0055046//microgametogenesis;GO:0000914//phragmoplast assembly	GO:0008574//plus-end-directed microtubule motor activity;GO:0005515//protein binding;GO:0000166//nucleotide binding	GO:0005871//kinesin complex;GO:0009524//phragmoplast
CL7819.Contig2_All	down	0.00022365	0.00951413	PREDICTED: Vitis vinifera uncharacterized LOC100264192 (LOC100264192), mRNA	Kinesin-like protein KIN12B OS=Arabidopsis thaliana GN=KIN12B PE=1 SV=1	Kinesin-like protein	kinesin family member 15	GO:0080175//phragmoplast microtubule organization;GO:0007018//microtubule-based movement;GO:0055046//microgametogenesis;GO:0000914//phragmoplast assembly	GO:0008574//plus-end-directed microtubule motor activity;GO:0005515//protein binding;GO:0000166//nucleotide binding	GO:0005871//kinesin complex;GO:0009524//phragmoplast
CL7819.Contig4_All	down	4.44667e-05	0.0025975	PREDICTED: Vitis vinifera uncharacterized LOC100264192 (LOC100264192), mRNA	Kinesin-like protein KIN12B OS=Arabidopsis thaliana GN=KIN12B PE=1 SV=1	Kinesin-like protein	kinesin family member 15	GO:0080175//phragmoplast microtubule organization;GO:0007018//microtubule-based movement;GO:0055046//microgametogenesis;GO:0000914//phragmoplast assembly	GO:0008574//plus-end-directed microtubule motor activity;GO:0005515//protein binding;GO:0000166//nucleotide binding	GO:0005871//kinesin complex;GO:0009524//phragmoplast
CL782.Contig1_All	down	0.000660378	0.0220029	Oryza sativa Japonica Group Os02g0821500 (Os02g0821500) mRNA, complete cds	Protein TRANSPARENT TESTA 12 OS=Arabidopsis thaliana GN=TT12 PE=2 SV=1	Na+-driven multidrug efflux pump	multidrug resistance protein, MATE family	GO:0009813//flavonoid biosynthetic process;GO:0006855//drug transmembrane transport;GO:0009555//pollen development;GO:0009901//anther dehiscence	GO:0015238//drug transmembrane transporter activity;GO:0015297//antiporter activity	GO:0016021//integral to membrane;GO:0005739//mitochondrion;GO:0005774//vacuolar membrane;GO:0005886//plasma membrane
CL7823.Contig2_All	down	0.000615489	0.0208377	--	Receptor-like protein 12 OS=Arabidopsis thaliana GN=RLP12 PE=2 SV=2	Leucine-rich repeat (LRR) protein	protein brassinosteroid insensitive 1 [EC:2.7.10.1 2.7.11.1]	-	-	-
CL7829.Contig2_All	up	3.07438e-07	4.00888e-05	Populus trichocarpa cytochrome P450 (CYP707A12v1), mRNA	Abscisic acid 8'-hydroxylase 4 OS=Arabidopsis thaliana GN=CYP707A4 PE=2 SV=2	Cytochrome P450	(+)-abscisic acid 8'-hydroxylase [EC:1.14.13.93]	GO:0016132//brassinosteroid biosynthetic process;GO:0010268//brassinosteroid homeostasis;GO:0007275//multicellular organismal development;GO:0016125//sterol metabolic process;GO:0055114//oxidation-reduction process	GO:0005506//iron ion binding;GO:0020037//heme binding;GO:0010295//(+)-abscisic acid 8'-hydroxylase activity	GO:0016021//integral to membrane
CL7853.Contig3_All	up	3.73481e-08	6.43394e-06	Chlamydomonas reinhardtii strain CC-503 cw92 mt+	Probably inactive leucine-rich repeat receptor-like protein kinase At5g48380 OS=Arabidopsis thaliana GN=At5g48380 PE=1 SV=1	Serine/threonine protein kinase	protein brassinosteroid insensitive 1 [EC:2.7.10.1 2.7.11.1]	GO:0016310//phosphorylation	GO:0016301//kinase activity	GO:0016020//membrane
CL7853.Contig7_All	up	1.49352e-05	0.00105368	--	Probably inactive leucine-rich repeat receptor-like protein kinase At5g48380 OS=Arabidopsis thaliana GN=At5g48380 PE=1 SV=1	--	--	-	-	-
CL7862.Contig1_All	up	0.00184421	0.0478597	--	Cytochrome P450 76C2 OS=Arabidopsis thaliana GN=CYP76C2 PE=2 SV=1	Cytochrome P450	[EC:1.14.-.-]	GO:0044550//secondary metabolite biosynthetic process	GO:0016709//oxidoreductase activity, acting on paired donors, with incorporation or reduction of molecular oxygen, NAD(P)H as one donor, and incorporation of one atom of oxygen;GO:0046872//metal ion binding;GO:0019825//oxygen binding	GO:0005576//extracellular region;GO:0016020//membrane
CL7862.Contig2_All	up	9.70717e-17	9.46247e-14	--	Geraniol 8-hydroxylase OS=Catharanthus roseus GN=CYP76B6 PE=1 SV=1	Cytochrome P450	[EC:1.14.-.-]	-	-	-
CL7862.Contig3_All	up	0.000949867	0.0289547	--	Geraniol 8-hydroxylase OS=Catharanthus roseus GN=CYP76B6 PE=1 SV=1	--	[EC:1.14.-.-]	-	-	-
CL7863.Contig1_All	up	0.00134152	0.0380119	PREDICTED: Vitis vinifera 1-aminocyclopropane-1-carboxylate oxidase homolog 1-like (LOC100251035), mRNA	1-aminocyclopropane-1-carboxylate oxidase homolog 1 OS=Arabidopsis thaliana GN=At1g06620 PE=2 SV=1	Isopenicillin N synthase and related dioxygenases	2,4-dihydroxy-1,4-benzoxazin-3-one-glucoside dioxygenase [EC:1.14.20.2]	GO:0055114//oxidation-reduction process	GO:0051213//dioxygenase activity;GO:0046872//metal ion binding	-
CL7865.Contig2_All	down	0.00069269	0.0228608	PREDICTED: Vitis vinifera protein CYPRO4-like (LOC100250552), mRNA	Protein CYPRO4 OS=Cynara cardunculus GN=CYPRO4 PE=2 SV=1	Protein involved in vacuole import and degradation	--	-	-	GO:0005634//nucleus;GO:0005829//cytosol;GO:0005886//plasma membrane
CL7880.Contig1_All	up	1.75702e-07	2.48574e-05	PREDICTED: Glycine max cytochrome P450 93A3-like (LOC100815706), mRNA	Cytochrome P450 93A3 OS=Glycine max GN=CYP93A3 PE=2 SV=1	Cytochrome P450	cytochrome P450, family 93, subfamily A, polypeptide 1 (3,9-dihydroxypterocarpan 6a-monooxygenase) [EC:1.14.13.28]	GO:0044550//secondary metabolite biosynthetic process;GO:0055114//oxidation-reduction process	GO:0016709//oxidoreductase activity, acting on paired donors, with incorporation or reduction of molecular oxygen, NAD(P)H as one donor, and incorporation of one atom of oxygen;GO:0020037//heme binding;GO:0005506//iron ion binding	GO:0016021//integral to membrane
CL7881.Contig2_All	up	0.000143663	0.0067615	--	(RS)-norcoclaurine 6-O-methyltransferase OS=Coptis japonica PE=1 SV=1	SAM-dependent methyltransferases	trans-resveratrol di-O-methyltransferase [EC:2.1.1.240]	-	GO:0016740//transferase activity	-
CL7899.Contig1_All	up	3.29176e-16	2.76021e-13	PREDICTED: Vitis vinifera alcohol dehydrogenase-like 1 (LOC100245520), mRNA	Alcohol dehydrogenase-like 7 OS=Arabidopsis thaliana GN=At5g42250 PE=2 SV=1	Zn-dependent alcohol dehydrogenases, class III	S-(hydroxymethyl)glutathione dehydrogenase / alcohol dehydrogenase [EC:1.1.1.284 1.1.1.1]	GO:0055114//oxidation-reduction process	GO:0008270//zinc ion binding;GO:0016491//oxidoreductase activity	-
CL7930.Contig1_All	up	1.32135e-06	0.000137525	Vitis vinifera clone SS0AAG3YK08	Probable ribose-5-phosphate isomerase OS=Arabidopsis thaliana GN=At2g01290 PE=2 SV=1	Ribose 5-phosphate isomerase	ribose 5-phosphate isomerase A [EC:5.3.1.6]	GO:0009052//pentose-phosphate shunt, non-oxidative branch	GO:0004751//ribose-5-phosphate isomerase activity	GO:0009507//chloroplast
CL7946.Contig1_All	up	2.75415e-16	2.36718e-13	PREDICTED: Vitis vinifera stress-related protein-like (LOC100251998), mRNA	Stress-related protein OS=Vitis riparia GN=SRP PE=2 SV=1	Uncharacterized protein conserved in bacteria with the myosin-like domain	RNA-binding protein with serine-rich domain 1	GO:0006414//translational elongation;GO:0080186//developmental vegetative growth;GO:1902584;GO:0019915//lipid storage;GO:0034389//lipid particle organization;GO:0045927//positive regulation of growth	GO:0003746//translation elongation factor activity	GO:0016021//integral to membrane;GO:0005773//vacuole;GO:0005811//lipid particle
CL7962.Contig2_All	down	0.000746365	0.0240755	--	--	--	--	-	-	-
CL8003.Contig1_All	down	7.00488e-05	0.00377051	--	Amino acid permease 4 OS=Arabidopsis thaliana GN=AAP4 PE=1 SV=1	--	solute carrier family 36 (proton-coupled amino acid transporter)	GO:0003333//amino acid transmembrane transport	GO:0015175//neutral amino acid transmembrane transporter activity;GO:0015172//acidic amino acid transmembrane transporter activity;GO:0015293//symporter activity;GO:0015399//primary active transmembrane transporter activity	GO:0005886//plasma membrane;GO:0016021//integral to membrane
CL8003.Contig2_All	down	2.54358e-16	2.20996e-13	PREDICTED: Vitis vinifera amino acid permease 2-like (LOC100253326), mRNA	Amino acid permease 4 OS=Arabidopsis thaliana GN=AAP4 PE=1 SV=1	Amino acid permeases	solute carrier family 32 (vesicular inhibitory amino acid transporter)	GO:0003333//amino acid transmembrane transport	GO:0015171//amino acid transmembrane transporter activity	GO:0005886//plasma membrane;GO:0016021//integral to membrane
CL8011.Contig1_All	up	7.54632e-10	2.03784e-07	Vitis vinifera contig VV78X161851.13, whole genome shotgun sequence	--	--	--	-	-	-
CL8013.Contig1_All	up	7.7464e-18	8.84562e-15	PREDICTED: Vitis vinifera phototropin-1-like (LOC100262213), mRNA	Phototropin-1 OS=Arabidopsis thaliana GN=PHOT1 PE=1 SV=1	Serine/threonine protein kinase	non-specific serine/threonine protein kinase [EC:2.7.11.1]	GO:0010155//regulation of proton transport;GO:0010119//regulation of stomatal movement;GO:0009638//phototropism;GO:0018298//protein-chromophore linkage;GO:0010362//negative regulation of anion channel activity by blue light;GO:0046777//protein autophosphorylation;GO:0023014//signal transduction by phosphorylation;GO:0009903//chloroplast avoidance movement;GO:0000160//two-component signal transduc…	GO:0009882//blue light photoreceptor activity;GO:0000155//phosphorelay sensor kinase activity;GO:0042802//identical protein binding;GO:0005524//ATP binding;GO:0004697//protein kinase C activity;GO:0010181//FMN binding;GO:0003729//mRNA binding	GO:0005773//vacuole;GO:0009986//cell surface;GO:0016021//integral to membrane;GO:0009898//internal side of plasma membrane;GO:0005634//nucleus
CL8014.Contig1_All	up	3.01852e-06	0.00027325	PREDICTED: Fragaria vesca subsp. vesca basic 7S globulin-like (LOC101307782), misc_RNA	Basic 7S globulin OS=Glycine max GN=BG PE=1 SV=2	--	--	GO:0006508//proteolysis;GO:0030163//protein catabolic process	GO:0004190//aspartic-type endopeptidase activity	-
CL8030.Contig1_All	down	5.55183e-06	0.000455153	--	--	--	--	-	-	-
CL8030.Contig2_All	down	6.4628e-08	1.01892e-05	Populus trichocarpa clone ACSB1789-B05, complete sequence	--	--	--	-	-	-
CL8033.Contig1_All	up	0.000592522	0.0202489	Oryza sativa Japonica Group Os03g0760500 (Os03g0760500) mRNA, complete cds	Isoflavone 2'-hydroxylase OS=Glycyrrhiza echinata GN=CYP81E1 PE=1 SV=2	Cytochrome P450	[EC:1.14.-.-]	-	GO:0046872//metal ion binding;GO:0016705//oxidoreductase activity, acting on paired donors, with incorporation or reduction of molecular oxygen;GO:0004497//monooxygenase activity	GO:0016020//membrane
CL8038.Contig1_All	up	0.00046671	0.0168346	PREDICTED: Vitis vinifera metallothiol transferase fosB-like (LOC100247488), mRNA	--	--	glyoxylase I family protein	-	GO:0016829//lyase activity	-
CL8051.Contig1_All	up	0.00132073	0.0375694	Glycine max clone GM_WBc0028K11, complete sequence	--	--	--	-	-	GO:0009534//chloroplast thylakoid
CL806.Contig1_All	up	0.00168169	0.0447629	PREDICTED: Vitis vinifera histidine kinase 3-like (LOC100247122), mRNA	Histidine kinase 3 OS=Arabidopsis thaliana GN=AHK3 PE=1 SV=1	Signal transduction histidine kinase	arabidopsis histidine kinase 2/3/4 (cytokinin receptor) [EC:2.7.13.3]	GO:0016036//cellular response to phosphate starvation;GO:0071329//cellular response to sucrose stimulus;GO:0009414//response to water deprivation;GO:0018106//peptidyl-histidine phosphorylation;GO:0009736//cytokinin mediated signaling pathway;GO:0009651//response to salt stress;GO:0042742//defense response to bacterium;GO:0048509//regulation of meristem development;GO:0080117//secondary growth;GO:…	GO:0004721//phosphoprotein phosphatase activity;GO:0005034//osmosensor activity;GO:0043424//protein histidine kinase binding;GO:0009884//cytokinin receptor activity;GO:0000155//phosphorelay sensor kinase activity	GO:0005622//intracellular;GO:0016021//integral to membrane;GO:0005886//plasma membrane
CL806.Contig4_All	up	0.000713466	0.0233632	PREDICTED: Vitis vinifera histidine kinase 3-like (LOC100247122), mRNA	Histidine kinase 3 OS=Arabidopsis thaliana GN=AHK3 PE=1 SV=1	Signal transduction histidine kinase	arabidopsis histidine kinase 2/3/4 (cytokinin receptor) [EC:2.7.13.3]	GO:0016036//cellular response to phosphate starvation;GO:0071329//cellular response to sucrose stimulus;GO:0009414//response to water deprivation;GO:0018106//peptidyl-histidine phosphorylation;GO:0009736//cytokinin mediated signaling pathway;GO:0009651//response to salt stress;GO:0042742//defense response to bacterium;GO:0048509//regulation of meristem development;GO:0080117//secondary growth;GO:…	GO:0004721//phosphoprotein phosphatase activity;GO:0005034//osmosensor activity;GO:0043424//protein histidine kinase binding;GO:0009884//cytokinin receptor activity;GO:0000155//phosphorelay sensor kinase activity	GO:0005622//intracellular;GO:0016021//integral to membrane;GO:0005886//plasma membrane
CL8065.Contig1_All	up	0.000264995	0.0108736	Vitis vinifera cv. Cabernet-Sauvignon sequence from clone VVCS1H040N03 in linkage group 8, complete sequence	Phosphoglucan, water dikinase, chloroplastic OS=Oryza sativa subsp. japonica GN=GWD3 PE=3 SV=2	--	phosphoglucan, water dikinase [EC:2.7.9.5]	-	-	-
CL8070.Contig1_All	up	0.00146902	0.040673	Triticum aestivum 3B chromosome, clone BAC TA3B63B13	--	--	--	-	-	-
CL8077.Contig1_All	down	3.68643e-09	8.34751e-07	--	--	--	--	-	-	-
CL8077.Contig2_All	down	0.000212795	0.0091843	--	--	--	--	-	-	-
CL8083.Contig1_All	up	0.00148141	0.0409239	PREDICTED: Vitis vinifera alpha-galactosidase (AGA), mRNA	Probable galactinol--sucrose galactosyltransferase 2 OS=Arabidopsis thaliana GN=RFS2 PE=2 SV=2	--	raffinose synthase [EC:2.4.1.82]	GO:0018107//peptidyl-threonine phosphorylation;GO:0080167//response to karrikin;GO:0034484//raffinose catabolic process;GO:0018105//peptidyl-serine phosphorylation;GO:0034220//ion transmembrane transport;GO:0009788//negative regulation of abscisic acid mediated signaling pathway;GO:0009992//cellular water homeostasis;GO:0006979//response to oxidative stress;GO:0035556//intracellular signal transd…	GO:0015250//water channel activity;GO:0047274//galactinol-sucrose galactosyltransferase activity;GO:0015254//glycerol channel activity;GO:0004674//protein serine/threonine kinase activity;GO:0005524//ATP binding;GO:0052692//raffinose alpha-galactosidase activity	GO:0005887//integral to plasma membrane;GO:0005789//endoplasmic reticulum membrane;GO:0009506//plasmodesma
CL8108.Contig1_All	down	8.30676e-05	0.00430879	Liriodendron tulipifera clone BAC125P15 FLORICAULA/LEAFY-like protein, glycyl-tRNA synthetase-like protein, and VARIANT IN METHYLATION-like protein genes, complete cds; and integral membrane protein gene, partial cds	--	--	--	-	-	-
CL811.Contig1_All	up	7.77266e-10	2.08487e-07	Hordeum vulgare subsp. vulgare cDNA clone: FLbaf86i11, mRNA sequence	Bidirectional sugar transporter SWEET16 OS=Oryza sativa subsp. japonica GN=SWEET16 PE=3 SV=1	--	solute carrier family 50 (sugar transporter)	GO:0034219//carbohydrate transmembrane transport	GO:0051119//sugar transmembrane transporter activity	GO:0005887//integral to plasma membrane
CL8114.Contig1_All	up	2.0863e-05	0.00138739	Liriodendron tulipifera isolate Ltu115C17 cinnamyl alcohol dehydrogenase (CAD) gene, complete cds	--	--	--	-	-	-
CL8117.Contig3_All	up	1.32129e-06	0.000137525	Oryza sativa Japonica Group Os09g0241100 (Os09g0241100) mRNA, partial cds	--	--	chromosome transmission fidelity protein 4	-	-	-
CL8117.Contig4_All	down	0.000170324	0.00773771	PREDICTED: Vitis vinifera WD repeat and HMG-box DNA-binding protein 1-like (LOC100245742), mRNA	Protein Mut11 OS=Chlamydomonas reinhardtii GN=Mut11 PE=2 SV=1	FOG: WD40 repeat	chromosome transmission fidelity protein 4	-	GO:0000166//nucleotide binding	-
CL8118.Contig1_All	up	0.00018049	0.00807335	PREDICTED: Vitis vinifera formin-like protein 1-like (LOC100245626), mRNA	Formin-like protein 1 OS=Arabidopsis thaliana GN=FH1 PE=1 SV=1	ATPases involved in chromosome partitioning	phospholipase D [EC:3.1.4.4]	GO:0051016//barbed-end actin filament capping;GO:0045010//actin nucleation	GO:0051015//actin filament binding	GO:0005618//cell wall;GO:0005886//plasma membrane
CL8118.Contig2_All	up	2.04374e-05	0.00136541	PREDICTED: Vitis vinifera formin-like protein 1-like (LOC100245626), mRNA	Formin-like protein 1 OS=Oryza sativa subsp. japonica GN=FH1 PE=2 SV=1	GTPase subunit of restriction endonuclease	RecQ-mediated genome instability protein 1	-	-	-
CL8125.Contig1_All	up	0.000197054	0.00864498	PREDICTED: Vitis vinifera uncharacterized LOC100267261 (LOC100267261), mRNA	--	HD superfamily phosphohydrolases	--	GO:0006203//dGTP catabolic process;GO:0070475//rRNA base methylation;GO:0030488//tRNA methylation	GO:0008832//dGTPase activity;GO:0008173//RNA methyltransferase activity;GO:0051536//iron-sulfur cluster binding	GO:0005737//cytoplasm;GO:0005634//nucleus
CL8125.Contig4_All	up	0.00051925	0.0183246	PREDICTED: Vitis vinifera uncharacterized LOC100267261 (LOC100267261), mRNA	--	HD superfamily phosphohydrolases	--	GO:0006203//dGTP catabolic process;GO:0070475//rRNA base methylation;GO:0030488//tRNA methylation	GO:0008832//dGTPase activity;GO:0008173//RNA methyltransferase activity;GO:0051536//iron-sulfur cluster binding	GO:0005737//cytoplasm;GO:0005634//nucleus
CL8144.Contig1_All	up	6.10742e-05	0.00337144	PREDICTED: Solanum lycopersicum methylthioribose-1-phosphate isomerase-like (LOC101266846), mRNA	Methylthioribose-1-phosphate isomerase OS=Ricinus communis GN=RCOM_0711420 PE=2 SV=1	Predicted translation initiation factor 2B subunit, eIF-2B alpha/beta/delta family	methylthioribose-1-phosphate isomerase [EC:5.3.1.23]	GO:0006413//translational initiation;GO:0071369//cellular response to ethylene stimulus;GO:0071732//cellular response to nitric oxide;GO:0019509//L-methionine salvage from methylthioadenosine;GO:0019284//L-methionine biosynthetic process from S-adenosylmethionine;GO:0071281//cellular response to iron ion	GO:0046523//S-methyl-5-thioribose-1-phosphate isomerase activity;GO:0005525//GTP binding;GO:0003743//translation initiation factor activity	GO:0005576//extracellular region;GO:0009506//plasmodesma;GO:0005634//nucleus;GO:0005851//eukaryotic translation initiation factor 2B complex
CL8152.Contig3_All	up	0.000121093	0.00589123	PREDICTED: Vitis vinifera 50S ribosomal protein L9-like (LOC100260703), mRNA	50S ribosomal protein L9, chloroplastic OS=Porphyra yezoensis GN=rpl9 PE=3 SV=1	Predicted transcriptional regulator, contains C-terminal CBS domains	large subunit ribosomal protein L9	GO:0006412//translation	GO:0003735//structural constituent of ribosome	GO:0005840//ribosome;GO:0005739//mitochondrion
CL8157.Contig1_All	down	1.37021e-06	0.000141872	PREDICTED: Vitis vinifera uncharacterized LOC100260333 (LOC100260333), mRNA	--	--	--	-	-	-
CL8157.Contig2_All	down	0.00017658	0.00792063	PREDICTED: Vitis vinifera uncharacterized LOC100260333 (LOC100260333), mRNA	--	--	--	-	-	-
CL8162.Contig1_All	up	0.000144342	0.00678398	--	--	--	--	-	-	-
CL8162.Contig2_All	down	0.000258822	0.0106972	--	--	--	--	-	-	-
CL8168.Contig2_All	down	9.99574e-05	0.00502825	PREDICTED: Vitis vinifera uncharacterized LOC100253712 (LOC100253712), mRNA	Kinesin-like protein KIN12B OS=Arabidopsis thaliana GN=KIN12B PE=1 SV=1	Kinesin-like protein	kinesin family member 15	-	GO:0005488//binding	-
CL8171.Contig1_All	down	0.000133594	0.00636386	--	--	--	--	-	-	-
CL818.Contig2_All	up	5.97032e-15	3.94499e-12	PREDICTED: Fragaria vesca subsp. vesca non-functional NADPH-dependent codeinone reductase 2-like (LOC101313111), mRNA	Non-functional NADPH-dependent codeinone reductase 2 OS=Papaver somniferum GN=COR2 PE=1 SV=1	Aldo/keto reductases, related to diketogulonate reductase	6'-deoxychalcone synthase [EC:2.3.1.170]	GO:0055114//oxidation-reduction process	GO:0016746//transferase activity, transferring acyl groups;GO:0016491//oxidoreductase activity	-
CL818.Contig4_All	down	0.00118783	0.0346476	Triticum aestivum cDNA, clone: WT006_P14, cultivar: Chinese Spring	Non-functional NADPH-dependent codeinone reductase 2 OS=Papaver somniferum GN=COR2 PE=1 SV=1	Aldo/keto reductases, related to diketogulonate reductase	6'-deoxychalcone synthase [EC:2.3.1.170]	GO:0055114//oxidation-reduction process	GO:0016746//transferase activity, transferring acyl groups;GO:0016491//oxidoreductase activity	-
CL8203.Contig1_All	down	2.0982e-07	2.88171e-05	--	--	--	--	-	-	-
CL8215.Contig1_All	down	0.000718143	0.0234683	PREDICTED: Glycine max MLO-like protein 12-like (LOC100805442), mRNA	MLO-like protein 6 OS=Arabidopsis thaliana GN=MLO6 PE=2 SV=2	--	mlo protein	GO:0006952//defense response	-	GO:0005886//plasma membrane
CL8220.Contig2_All	up	7.36782e-05	0.00391577	PREDICTED: Vitis vinifera uncharacterized LOC100246343 (LOC100246343), mRNA	Phospholipase A1-IIalpha OS=Arabidopsis thaliana GN=At1g06250 PE=2 SV=1	Predicted lipase	phospholipase A1 [EC:3.1.1.32]	GO:0006629//lipid metabolic process	GO:0004806//triglyceride lipase activity	GO:0009507//chloroplast
CL8220.Contig3_All	up	3.68944e-05	0.00223246	PREDICTED: Vitis vinifera uncharacterized LOC100246343 (LOC100246343), mRNA	Phospholipase A1-IIalpha OS=Arabidopsis thaliana GN=At1g06250 PE=2 SV=1	Predicted lipase	phospholipase A1 [EC:3.1.1.32]	GO:0006629//lipid metabolic process	GO:0004806//triglyceride lipase activity	GO:0009507//chloroplast
CL8222.Contig1_All	up	0.00143984	0.0400595	--	--	--	--	-	-	-
CL8224.Contig2_All	down	0.000720925	0.0235207	PREDICTED: Vitis vinifera DNA excision repair protein ERCC-6-like (LOC100261895), mRNA	DNA repair and recombination protein RAD54 OS=Oryza sativa subsp. japonica GN=RAD54 PE=1 SV=1	Superfamily II DNA/RNA helicases, SNF2 family	DNA excision repair protein ERCC-6	GO:0045951;GO:0046686//response to cadmium ion	GO:0003677//DNA binding;GO:0005524//ATP binding;GO:0016740//transferase activity;GO:0004386//helicase activity	GO:0005634//nucleus
CL8254.Contig3_All	up	1.60458e-05	0.0011153	--	--	--	--	-	-	-
CL8259.Contig1_All	up	0.000228579	0.00968259	Triticum aestivum cDNA, clone: WT013_F14, cultivar: Chinese Spring	Probable sucrose-phosphate synthase 3 OS=Arabidopsis thaliana GN=SPS3 PE=2 SV=1	--	sucrose-phosphate synthase [EC:2.4.1.14]	GO:0005986//sucrose biosynthetic process	GO:0016157//sucrose synthase activity;GO:0046524//sucrose-phosphate synthase activity	GO:0005794//Golgi apparatus;GO:0005634//nucleus
CL826.Contig2_All	down	3.19694e-07	4.15514e-05	--	--	--	--	-	-	-
CL8276.Contig1_All	down	0.000488445	0.017461	PREDICTED: Solanum lycopersicum Fanconi anemia group D2 protein homolog (LOC101251522), mRNA	--	--	fanconi anemia group D2 protein	-	-	-
CL8295.Contig2_All	up	9.67232e-19	1.247e-15	Diospyros kaki xyloglucan endotransglucosylase/hydrolase (XTH3) mRNA, complete cds	Probable xyloglucan endotransglucosylase/hydrolase protein 7 OS=Arabidopsis thaliana GN=XTH7 PE=2 SV=2	Beta-glucanase/Beta-glucan synthetase	xyloglucan:xyloglucosyl transferase [EC:2.4.1.207]	GO:0071555//cell wall organization;GO:0010411//xyloglucan metabolic process;GO:0042546//cell wall biogenesis	GO:0016762//xyloglucan:xyloglucosyl transferase activity;GO:0004553//hydrolase activity, hydrolyzing O-glycosyl compounds	GO:0005618//cell wall;GO:0048046//apoplast
CL8312.Contig2_All	up	3.49988e-06	0.000311879	--	--	--	--	-	-	-
CL8317.Contig2_All	down	1.24388e-06	0.000130825	PREDICTED: Vitis vinifera metal transporter Nramp6-like (LOC100256746), mRNA	Metal transporter Nramp1 OS=Arabidopsis thaliana GN=NRAMP1 PE=1 SV=1	Mn2+ and Fe2+ transporters of the NRAMP family	manganese transport protein	GO:0070574//cadmium ion transmembrane transport;GO:0034755//iron ion transmembrane transport;GO:0015692//lead ion transport;GO:0055071//manganese ion homeostasis;GO:0006875//cellular metal ion homeostasis;GO:0055072//iron ion homeostasis;GO:0071421//manganese ion transmembrane transport	GO:0015103//inorganic anion transmembrane transporter activity;GO:0005381//iron ion transmembrane transporter activity;GO:0005384//manganese ion transmembrane transporter activity;GO:0015086//cadmium ion transmembrane transporter activity	GO:0016021//integral to membrane;GO:0012505//endomembrane system;GO:0009507//chloroplast;GO:0005886//plasma membrane
CL832.Contig2_All	up	9.45965e-06	0.000717399	--	UPF0481 protein At3g47200 OS=Arabidopsis thaliana GN=At3g47200 PE=1 SV=1	--	--	-	-	-
CL832.Contig3_All	up	0.000290093	0.0116934	Vitis vinifera contig VV78X229598.18, whole genome shotgun sequence	UPF0481 protein At3g47200 OS=Arabidopsis thaliana GN=At3g47200 PE=1 SV=1	--	--	-	-	-
CL832.Contig6_All	up	0.000555654	0.0192941	--	UPF0481 protein At3g47200 OS=Arabidopsis thaliana GN=At3g47200 PE=1 SV=1	--	--	-	-	GO:0005886//plasma membrane
CL8328.Contig2_All	up	5.80805e-05	0.00322847	PREDICTED: Glycine max tropinone reductase homolog At1g07440-like (LOC100787037), mRNA	Tropinone reductase homolog At1g07440 OS=Arabidopsis thaliana GN=At1g07440 PE=1 SV=1	Dehydrogenases with different specificities (related to short-chain alcohol dehydrogenases)	tropine dehydrogenase [EC:1.1.1.206]	GO:0055114//oxidation-reduction process	GO:0016491//oxidoreductase activity	GO:0016021//integral to membrane;GO:0005829//cytosol
CL8329.Contig2_All	down	0.00030167	0.0120386	PREDICTED: Vitis vinifera uncharacterized LOC100259881 (LOC100259881), mRNA	Uncharacterized protein At3g28850 OS=Arabidopsis thaliana GN=At3g28850 PE=1 SV=1	--	--	-	-	-
CL8333.Contig1_All	down	6.42994e-07	7.5141e-05	PREDICTED: Cucumis sativus DNA (cytosine-5)-methyltransferase CMT3-like (LOC101218956), partial mRNA	DNA (cytosine-5)-methyltransferase 1 OS=Zea mays GN=MET2A PE=1 SV=1	Site-specific DNA methylase	DNA (cytosine-5-)-methyltransferase [EC:2.1.1.37]	GO:0032259//methylation	GO:0008168//methyltransferase activity	-
CL8333.Contig2_All	down	1.78312e-07	2.51376e-05	PREDICTED: Cucumis sativus DNA (cytosine-5)-methyltransferase CMT3-like (LOC101218956), partial mRNA	DNA (cytosine-5)-methyltransferase 1 OS=Zea mays GN=MET2A PE=1 SV=1	Site-specific DNA methylase	DNA (cytosine-5-)-methyltransferase [EC:2.1.1.37]	GO:0044260;GO:0090304;GO:0032259//methylation	GO:0005488//binding;GO:0008168//methyltransferase activity	-
CL8343.Contig1_All	up	0.000734843	0.0238289	PREDICTED: Solanum lycopersicum pleiotropic drug resistance protein 1-like (LOC101260177), mRNA	Pleiotropic drug resistance protein TUR2 OS=Spirodela polyrrhiza GN=TUR2 PE=1 SV=1	--	tyrosine decarboxylase [EC:4.1.1.25]	GO:0015748;GO:0015716//organic phosphonate transport;GO:1902047	GO:0015416//organic phosphonate transmembrane-transporting ATPase activity;GO:0005524//ATP binding;GO:0015417//polyamine-transporting ATPase activity	GO:0016021//integral to membrane;GO:0005886//plasma membrane
CL8343.Contig2_All	down	9.50335e-05	0.00480779	PREDICTED: Glycine max pleiotropic drug resistance protein 1-like (LOC100784281), mRNA	Pleiotropic drug resistance protein TUR2 OS=Spirodela polyrrhiza GN=TUR2 PE=1 SV=1	--	tyrosine decarboxylase [EC:4.1.1.25]	GO:0006952//defense response;GO:0015748;GO:0015716//organic phosphonate transport;GO:1902047	GO:0015416//organic phosphonate transmembrane-transporting ATPase activity;GO:0005524//ATP binding;GO:0015417//polyamine-transporting ATPase activity	GO:0016021//integral to membrane;GO:0005886//plasma membrane
CL8385.Contig1_All	up	0.00128578	0.0368338	PREDICTED: Cucumis sativus uncharacterized LOC101213956 (LOC101213956), mRNA >gi|449511435|ref|XM_004163908.1| PREDICTED: Cucumis sativus uncharacterized LOC101223425 (LOC101223425), mRNA	--	--	--	-	-	-
CL8422.Contig1_All	up	0.000801963	0.0254391	Nicotiana tabacum ferritin mRNA, complete cds	Ferritin-3, chloroplastic OS=Glycine max PE=2 SV=1	Ferritin-like protein	ferritin heavy chain [EC:1.16.3.1]	GO:0006879//cellular iron ion homeostasis;GO:0006826//iron ion transport;GO:0055114//oxidation-reduction process	GO:0008199//ferric iron binding;GO:0004322//ferroxidase activity	GO:0009507//chloroplast
CL8432.Contig1_All	down	0.000796579	0.0253677	PREDICTED: Glycine max uncharacterized protein LOC100819841 (LOC100819841), mRNA	--	--	--	-	-	-
CL8432.Contig2_All	down	0.000549074	0.0191099	PREDICTED: Glycine max uncharacterized protein LOC100819841 (LOC100819841), mRNA	--	--	--	-	-	-
CL8440.Contig1_All	down	4.30521e-06	0.000371228	Liriodendron tulipifera gigantea-like protein (GI) and RPS18.A-like protein (RPS18.A) genes, complete cds	--	--	--	-	-	-
CL8440.Contig2_All	down	7.76994e-05	0.00407529	PREDICTED: Glycine max aldehyde dehydrogenase family 3 member F1-like (LOC100808513), mRNA	Aldehyde dehydrogenase family 3 member F1 OS=Arabidopsis thaliana GN=ALDH3F1 PE=2 SV=2	NAD-dependent aldehyde dehydrogenases	aldehyde dehydrogenase (NAD+) [EC:1.2.1.3]	GO:0006081//cellular aldehyde metabolic process;GO:0055114//oxidation-reduction process	GO:0004028//3-chloroallyl aldehyde dehydrogenase activity;GO:0004030//aldehyde dehydrogenase [NAD(P)+] activity;GO:0004029//aldehyde dehydrogenase (NAD) activity	GO:0016021//integral to membrane;GO:0005783//endoplasmic reticulum
CL8440.Contig3_All	down	0.00019379	0.00854395	Liriodendron tulipifera gigantea-like protein (GI) and RPS18.A-like protein (RPS18.A) genes, complete cds	--	--	--	-	-	-
CL8440.Contig4_All	down	4.6934e-07	5.76278e-05	--	--	--	--	-	-	-
CL8446.Contig2_All	up	8.03036e-09	1.67159e-06	PREDICTED: Vitis vinifera cellulose synthase-like protein H1-like (LOC100244815), mRNA	Cellulose synthase-like protein H1 OS=Oryza sativa subsp. japonica GN=CSLH1 PE=2 SV=2	Glycosyltransferases, probably involved in cell wall biogenesis	cellulose synthase A [EC:2.4.1.12]	GO:0009987//cellular process	GO:0016757//transferase activity, transferring glycosyl groups	GO:0016020//membrane
CL8457.Contig2_All	down	0.000845839	0.0264464	Arabidopsis thaliana chromosome 3, complete sequence	Glucan endo-1,3-beta-glucosidase 4 OS=Arabidopsis thaliana GN=At3g13560 PE=1 SV=1	--	arabidopsis histidine kinase 2/3/4 (cytokinin receptor) [EC:2.7.13.3]	GO:0008152//metabolic process	GO:0004553//hydrolase activity, hydrolyzing O-glycosyl compounds;GO:0030247//polysaccharide binding	GO:0046658//anchored to plasma membrane
CL8467.Contig1_All	up	0.00106134	0.0317501	Pachysandra terminalis papain-like cysteine proteinase mRNA, complete cds	Cysteine proteinase 1 OS=Zea mays GN=CCP1 PE=2 SV=1	Cysteine protease	[EC:3.4.22.-]	GO:0051603//proteolysis involved in cellular protein catabolic process	GO:0004197//cysteine-type endopeptidase activity	GO:0005615//extracellular space;GO:0005764//lysosome
CL8469.Contig3_All	up	2.77197e-06	0.000253515	Liriodendron tulipifera clone BAC92I22 FLORICAULA/LEAFY-like protein gene, partial cds; glycyl-tRNA synthetase-like protein and VARIANT IN METHYLATION-like protein genes, complete cds; and integral membrane protein gene, partial cds	--	--	--	-	-	-
CL8477.Contig1_All	up	7.6452e-10	2.05759e-07	PREDICTED: Cucumis sativus annexin D5-like (LOC101210015), mRNA >gi|449500761|ref|XM_004161140.1| PREDICTED: Cucumis sativus annexin D5-like (LOC101229751), mRNA	Annexin D5 OS=Arabidopsis thaliana GN=ANN5 PE=2 SV=2	--	--	GO:0044699;GO:0032501//multicellular organismal process	GO:0043167//ion binding	-
CL8477.Contig2_All	up	0.000355967	0.0136337	--	Annexin D5 OS=Arabidopsis thaliana GN=ANN5 PE=2 SV=2	--	--	GO:0048856//anatomical structure development;GO:0044707;GO:0044702;GO:0044767;GO:0009856//pollination	GO:0005543//phospholipid binding	-
CL8480.Contig1_All	up	0.00153257	0.0417893	PREDICTED: Vitis vinifera cysteine-rich receptor-like protein kinase 29-like (LOC100853934), partial mRNA	Cysteine-rich receptor-like protein kinase 25 OS=Arabidopsis thaliana GN=CRK25 PE=2 SV=1	Serine/threonine protein kinase	interleukin-1 receptor-associated kinase 4 [EC:2.7.11.1]	-	GO:0016740//transferase activity	-
CL8485.Contig1_All	down	0.000587111	0.0200897	PREDICTED: Vitis vinifera UDP-glycosyltransferase 85A1-like, transcript variant 1 (LOC100243675), mRNA	UDP-glycosyltransferase 85A2 OS=Arabidopsis thaliana GN=UGT85A2 PE=2 SV=1	--	cyanohydrin beta-glucosyltransferase [EC:2.4.1.85]	GO:0009813//flavonoid biosynthetic process;GO:0052696//flavonoid glucuronidation	GO:0080043//quercetin 3-O-glucosyltransferase activity;GO:0080044//quercetin 7-O-glucosyltransferase activity	GO:0043231//intracellular membrane-bounded organelle
CL8499.Contig2_All	up	0.000233499	0.00984922	PREDICTED: Vitis vinifera uncharacterized LOC100854700 (LOC100854700), mRNA	Chaperone protein dnaJ 39 OS=Arabidopsis thaliana GN=ATJ39 PE=2 SV=2	Ferredoxin	ferredoxin	-	-	GO:0005739//mitochondrion
CL8501.Contig1_All	up	0.000670478	0.0222471	PREDICTED: Fragaria vesca subsp. vesca uncharacterized LOC101302817 (LOC101302817), mRNA	--	--	--	-	-	-
CL8510.Contig2_All	up	8.45158e-07	9.4603e-05	PREDICTED: Glycine max thioredoxin-like 1-1, chloroplastic-like (LOC100816892), mRNA	Thioredoxin-like 1-2, chloroplastic OS=Oryza sativa subsp. japonica GN=Os03g0326500 PE=2 SV=1	--	--	GO:0006457//protein folding;GO:0045454//cell redox homeostasis;GO:0034599//cellular response to oxidative stress;GO:0000103//sulfate assimilation;GO:0055114//oxidation-reduction process	GO:0016671//oxidoreductase activity, acting on a sulfur group of donors, disulfide as acceptor;GO:0015035//protein disulfide oxidoreductase activity	GO:0009507//chloroplast
CL8534.Contig10_All	up	0.000692243	0.0228554	PREDICTED: Vitis vinifera MATE efflux family protein 6-like, transcript variant 2 (LOC100257810), mRNA	MATE efflux family protein 5 OS=Arabidopsis thaliana GN=DTXL1 PE=3 SV=1	Na+-driven multidrug efflux pump	multidrug resistance protein, MATE family	-	-	-
CL8541.Contig1_All	down	0.000983903	0.0297903	--	--	--	--	-	-	-
CL8541.Contig2_All	down	0.000240718	0.0100793	--	--	--	--	-	-	-
CL8549.Contig2_All	down	1.53345e-05	0.00107804	PREDICTED: Vitis vinifera 65-kDa microtubule-associated protein 3-like (LOC100244670), mRNA	65-kDa microtubule-associated protein 3 OS=Arabidopsis thaliana GN=MAP65-3 PE=1 SV=1	ATPase involved in DNA repair	mitotic spindle assembly checkpoint protein MAD1	GO:0000911//cytokinesis by cell plate formation;GO:0000280//nuclear division;GO:0046785//microtubule polymerization;GO:0052096//formation by symbiont of syncytium involving giant cell for nutrient acquisition from host;GO:0009624//response to nematode	GO:0008017//microtubule binding	GO:0055028//cortical microtubule;GO:0009574//preprophase band;GO:0009524//phragmoplast
CL855.Contig1_All	up	4.95568e-07	6.04767e-05	PREDICTED: Vitis vinifera probable disease resistance protein At1g12280-like (LOC100264978), mRNA	Disease resistance protein RPS2 OS=Arabidopsis thaliana GN=RPS2 PE=1 SV=1	Leucine-rich repeat (LRR) protein	disease resistance protein RPS2	-	-	-
CL855.Contig2_All	up	3.07774e-05	0.00192197	Oryza sativa Japonica Group Os11g0572301 (Os11g0572301) mRNA, complete cds	Disease resistance protein RPS2 OS=Arabidopsis thaliana GN=RPS2 PE=1 SV=1	Leucine-rich repeat (LRR) protein	disease resistance protein RPS2	-	-	-
CL855.Contig3_All	up	4.77816e-06	0.000400349	--	Disease resistance protein RPS2 OS=Arabidopsis thaliana GN=RPS2 PE=1 SV=1	Leucine-rich repeat (LRR) protein	disease resistance protein RPS2	GO:0009626//plant-type hypersensitive response;GO:0042742//defense response to bacterium;GO:0016045//detection of bacterium	GO:0005515//protein binding	GO:0009570//chloroplast stroma;GO:0005886//plasma membrane
CL8557.Contig2_All	up	2.14448e-05	0.00142017	PREDICTED: Vitis vinifera uncharacterized LOC100241601 (LOC100241601), mRNA	--	--	DET1- and DDB1-associated protein 1	GO:0009788//negative regulation of abscisic acid mediated signaling pathway;GO:0032436//positive regulation of proteasomal ubiquitin-dependent protein catabolic process	GO:0016874//ligase activity;GO:0005515//protein binding	GO:0005634//nucleus
CL8563.Contig1_All	down	0.000166973	0.00763973	PREDICTED: Vitis vinifera NDR1/HIN1-like protein (LOC100233032), mRNA	Protein NDR1 OS=Arabidopsis thaliana GN=NDR1 PE=1 SV=1	--	--	GO:0006952//defense response;GO:0007165//signal transduction	GO:0004871//signal transducer activity	GO:0016021//integral to membrane;GO:0009506//plasmodesma;GO:0046658//anchored to plasma membrane
CL8570.Contig2_All	up	0.00141586	0.0395575	PREDICTED: Vitis vinifera NADP-dependent glyceraldehyde-3-phosphate dehydrogenase-like (LOC100260378), mRNA	NADP-dependent glyceraldehyde-3-phosphate dehydrogenase OS=Nicotiana plumbaginifolia GN=GAPN PE=2 SV=1	NAD-dependent aldehyde dehydrogenases	glyceraldehyde-3-phosphate dehydrogenase (NADP) [EC:1.2.1.9]	GO:0055114//oxidation-reduction process	GO:0004029//aldehyde dehydrogenase (NAD) activity;GO:0008886//glyceraldehyde-3-phosphate dehydrogenase (NADP+) (non-phosphorylating) activity;GO:0009013//succinate-semialdehyde dehydrogenase [NAD(P)+] activity;GO:0004777//succinate-semialdehyde dehydrogenase (NAD+) activity	GO:0005829//cytosol
CL8577.Contig2_All	up	2.36875e-07	3.23108e-05	Gomphonema parvulum strain TCC725 28S ribosomal RNA gene, partial sequence	--	--	--	-	-	-
CL8578.Contig1_All	down	1.16267e-11	4.51144e-09	PREDICTED: Vitis vinifera pleiotropic drug resistance protein 1-like (LOC100245568), mRNA	Pleiotropic drug resistance protein TUR2 OS=Spirodela polyrrhiza GN=TUR2 PE=1 SV=1	ABC-type multidrug transport system, ATPase component	ATP-binding cassette, subfamily G (WHITE), member 2	GO:0006952//defense response;GO:0015748;GO:0015716//organic phosphonate transport;GO:1902047	GO:0015416//organic phosphonate transmembrane-transporting ATPase activity;GO:0005524//ATP binding;GO:0015417//polyamine-transporting ATPase activity	GO:0016021//integral to membrane;GO:0005886//plasma membrane
CL8589.Contig1_All	up	1.64633e-05	0.00113837	PREDICTED: Vitis vinifera receptor-like serine/threonine-protein kinase ALE2-like (LOC100254143), mRNA	Receptor-like serine/threonine-protein kinase ALE2 OS=Arabidopsis thaliana GN=ALE2 PE=1 SV=1	Serine/threonine protein kinase	interleukin-1 receptor-associated kinase 4 [EC:2.7.11.1]	GO:0006468//protein phosphorylation	GO:0004672//protein kinase activity;GO:0005524//ATP binding	GO:0016021//integral to membrane
CL8593.Contig1_All	up	2.9565e-08	5.27504e-06	PREDICTED: Vitis vinifera homeobox-leucine zipper protein HAT3-like (LOC100264963), mRNA	Homeobox-leucine zipper protein HAT4 OS=Arabidopsis thaliana GN=HAT4 PE=1 SV=1	Homeodomain-containing transcription factor	homeobox-leucine zipper protein	GO:0009733//response to auxin stimulus;GO:0048364//root development;GO:0010016//shoot system morphogenesis;GO:0009826//unidimensional cell growth;GO:0008283//cell proliferation;GO:0045892//negative regulation of transcription, DNA-dependent	GO:0043565//sequence-specific DNA binding;GO:0042803//protein homodimerization activity;GO:0003700//sequence-specific DNA binding transcription factor activity	GO:0005634//nucleus
CL8599.Contig1_All	down	0.000960219	0.0292171	PREDICTED: Vitis vinifera kinesin-3-like (LOC100248639), mRNA	Kinesin-1 OS=Arabidopsis thaliana GN=ATK1 PE=2 SV=1	Kinesin-like protein	kinesin family member C1	GO:0009736//cytokinin mediated signaling pathway;GO:0010094//specification of carpel identity;GO:0006355//regulation of transcription, DNA-dependent;GO:0007018//microtubule-based movement;GO:0009723//response to ethylene stimulus;GO:0009971//anastral spindle assembly involved in male meiosis	GO:0008569//minus-end-directed microtubule motor activity;GO:0008017//microtubule binding;GO:0005524//ATP binding;GO:0003700//sequence-specific DNA binding transcription factor activity	GO:0005872//minus-end kinesin complex;GO:0009524//phragmoplast;GO:0005876//spindle microtubule;GO:0005634//nucleus
CL8599.Contig3_All	down	0.00012388	0.00600129	PREDICTED: Vitis vinifera kinesin-3-like (LOC100248639), mRNA	Kinesin-5 OS=Arabidopsis thaliana GN=ATK5 PE=2 SV=1	Chromosome segregation ATPases	kinesin family member C1	GO:0051225//spindle assembly;GO:0007018//microtubule-based movement	GO:0003777//microtubule motor activity;GO:0016887//ATPase activity;GO:0000166//nucleotide binding	GO:0005876//spindle microtubule;GO:0005871//kinesin complex;GO:0005634//nucleus
CL8599.Contig4_All	down	5.02896e-06	0.000419165	PREDICTED: Vitis vinifera kinesin-1-like (LOC100254496), mRNA	Kinesin-5 OS=Arabidopsis thaliana GN=ATK5 PE=2 SV=1	Kinesin-like protein	kinesin family member C1	GO:0009736//cytokinin mediated signaling pathway;GO:0010094//specification of carpel identity;GO:0006355//regulation of transcription, DNA-dependent;GO:0007018//microtubule-based movement;GO:0009723//response to ethylene stimulus;GO:0009971//anastral spindle assembly involved in male meiosis	GO:0005515//protein binding;GO:0000166//nucleotide binding;GO:0008569//minus-end-directed microtubule motor activity;GO:0003700//sequence-specific DNA binding transcription factor activity	GO:0005872//minus-end kinesin complex;GO:0009524//phragmoplast;GO:0005876//spindle microtubule;GO:0005634//nucleus
CL8601.Contig1_All	up	0.000536521	0.0188311	PREDICTED: Vitis vinifera uncharacterized LOC100248040 (LOC100248040), mRNA	--	UTP:GlnB (protein PII) uridylyltransferase	starch phosphorylase [EC:2.4.1.1]	GO:0008152//metabolic process	GO:0016597//amino acid binding	-
CL8618.Contig1_All	down	0.000467154	0.016843	--	--	--	--	-	-	-
CL8618.Contig2_All	down	0.00147815	0.0408692	--	--	--	--	-	-	-
CL8621.Contig1_All	down	0.000554994	0.019288	PREDICTED: Fragaria vesca subsp. vesca protein TOO MANY MOUTHS-like (LOC101299409), mRNA	Protein TOO MANY MOUTHS OS=Arabidopsis thaliana GN=TMM PE=2 SV=1	Leucine-rich repeat (LRR) protein	LRR receptor-like serine/threonine-protein kinase FLS2 [EC:2.7.11.1]	GO:0016310//phosphorylation;GO:0055114//oxidation-reduction process	GO:0016301//kinase activity;GO:0032440//2-alkenal reductase [NAD(P)] activity	GO:0009505//plant-type cell wall;GO:0031225//anchored to membrane;GO:0005886//plasma membrane
CL8621.Contig2_All	down	0.00193042	0.0495519	PREDICTED: Vitis vinifera LRR receptor-like serine/threonine-protein kinase ERECTA-like (LOC100247105), mRNA	Protein TOO MANY MOUTHS OS=Arabidopsis thaliana GN=TMM PE=2 SV=1	Leucine-rich repeat (LRR) protein	LRR receptor-like serine/threonine-protein kinase FLS2 [EC:2.7.11.1]	GO:0008152//metabolic process	GO:0016491//oxidoreductase activity	GO:0009505//plant-type cell wall;GO:0031225//anchored to membrane;GO:0005886//plasma membrane
CL8632.Contig1_All	up	1.07942e-07	1.60375e-05	--	--	--	--	-	-	-
CL8669.Contig1_All	down	1.79702e-12	8.20808e-10	Liriodendron tulipifera clone BAC125P15 FLORICAULA/LEAFY-like protein, glycyl-tRNA synthetase-like protein, and VARIANT IN METHYLATION-like protein genes, complete cds; and integral membrane protein gene, partial cds	--	--	--	-	-	-
CL8736.Contig2_All	up	0.000132859	0.00634019	PREDICTED: Fragaria vesca subsp. vesca uncharacterized LOC101302032 (LOC101302032), mRNA	--	--	--	-	-	-
CL8738.Contig4_All	down	0.000327918	0.0128299	PREDICTED: Vitis vinifera apoptosis inhibitor 5-like (LOC100248777), mRNA	--	--	--	-	GO:0003729//mRNA binding	GO:0005829//cytosol;GO:0009506//plasmodesma;GO:0005634//nucleus
CL8762.Contig3_All	up	4.12903e-10	1.16624e-07	--	Cytochrome P450 86B1 OS=Arabidopsis thaliana GN=CYP86B1 PE=2 SV=1	--	cytochrome P450, family 86, subfamily B, polypeptide 1 (fatty acid omega-hydroxylase) [EC:1.14.-.-]	-	GO:0016491//oxidoreductase activity;GO:0005488//binding	-
CL8762.Contig4_All	up	2.71016e-05	0.00172066	--	Cytochrome P450 86B1 OS=Arabidopsis thaliana GN=CYP86B1 PE=2 SV=1	--	cytochrome P450, family 86, subfamily B, polypeptide 1 (fatty acid omega-hydroxylase) [EC:1.14.-.-]	-	GO:0016491//oxidoreductase activity;GO:0005488//binding	-
CL8762.Contig5_All	up	0.000287435	0.0115921	Liriodendron tulipifera clone BAC92I22 FLORICAULA/LEAFY-like protein gene, partial cds; glycyl-tRNA synthetase-like protein and VARIANT IN METHYLATION-like protein genes, complete cds; and integral membrane protein gene, partial cds	Cytochrome P450 86B1 OS=Arabidopsis thaliana GN=CYP86B1 PE=2 SV=1	Cytochrome P450	cytochrome P450, family 86, subfamily B, polypeptide 1 (fatty acid omega-hydroxylase) [EC:1.14.-.-]	-	GO:0016491//oxidoreductase activity;GO:0005488//binding	-
CL8790.Contig1_All	up	0.000351656	0.0135204	PREDICTED: Vitis vinifera protein ELF4-LIKE 4-like (LOC100261078), mRNA	Protein ELF4-LIKE 4 OS=Arabidopsis thaliana GN=EFL4 PE=2 SV=1	--	--	-	-	-
CL8810.Contig1_All	up	4.35147e-07	5.39265e-05	Musa acuminata subsp. malaccensis NBS-type resistance protein RGC2 (RGC2) mRNA, complete cds	Disease resistance protein RGA2 OS=Solanum bulbocastanum GN=RGA2 PE=1 SV=1	--	DNA-directed RNA polymerases I, II, and III subunit RPABC1	-	GO:0016787//hydrolase activity	-
CL8816.Contig2_All	up	4.51761e-05	0.00262814	PREDICTED: Fragaria vesca subsp. vesca protein RADIALIS-like 6-like (LOC101300313), mRNA	Protein RADIALIS-like 6 OS=Arabidopsis thaliana GN=RL6 PE=2 SV=1	--	--	GO:0006355//regulation of transcription, DNA-dependent	GO:0003700//sequence-specific DNA binding transcription factor activity;GO:0003677//DNA binding	GO:0009507//chloroplast;GO:0005634//nucleus
CL8835.Contig1_All	down	6.04491e-07	7.17961e-05	Liriodendron tulipifera clone BAC125P15 FLORICAULA/LEAFY-like protein, glycyl-tRNA synthetase-like protein, and VARIANT IN METHYLATION-like protein genes, complete cds; and integral membrane protein gene, partial cds	Retrovirus-related Pol polyprotein from transposon TNT 1-94 OS=Nicotiana tabacum PE=2 SV=1	Chromosome segregation ATPases	5'-3' exoribonuclease 2 [EC:3.1.13.-]	-	-	-
CL8835.Contig2_All	down	1.00988e-08	2.04361e-06	Medicago truncatula clone mth2-7h6, complete sequence	Retrovirus-related Pol polyprotein from transposon TNT 1-94 OS=Nicotiana tabacum PE=2 SV=1	Chromosome segregation ATPases	--	-	-	-
CL8871.Contig1_All	down	0.00143518	0.039985	Phyllostachys edulis cDNA clone: bphylf046e18, full insert sequence	3-ketoacyl-CoA synthase 10 OS=Arabidopsis thaliana GN=FDH PE=1 SV=2	Predicted naringenin-chalcone synthase	3-ketoacyl-CoA synthase [EC:2.3.1.-]	GO:0000038//very long-chain fatty acid metabolic process;GO:0006633//fatty acid biosynthetic process;GO:0042335//cuticle development;GO:0009416//response to light stimulus;GO:0009409//response to cold;GO:0009913//epidermal cell differentiation;GO:0080167//response to karrikin	-	GO:0016021//integral to membrane;GO:0005789//endoplasmic reticulum membrane;GO:0005634//nucleus
CL8875.Contig1_All	up	4.38505e-06	0.000376084	Oryza sativa Japonica Group Os05g0460000 (Os05g0460000) mRNA, complete cds	Heat shock 70 kDa protein OS=Glycine max GN=HSP70 PE=3 SV=1	Molecular chaperone	heat shock 70kDa protein 1/8	GO:0055114//oxidation-reduction process	GO:0032440//2-alkenal reductase [NAD(P)] activity;GO:0005524//ATP binding	-
CL8885.Contig1_All	down	0.000658506	0.0219593	--	--	--	--	GO:0009987//cellular process;GO:0043170	-	-
CL8886.Contig1_All	up	1.36035e-05	0.000975222	--	Disease resistance response protein 206 OS=Pisum sativum GN=PI206 PE=2 SV=2	--	--	GO:0009699//phenylpropanoid biosynthetic process	GO:0042349//guiding stereospecific synthesis activity	-
CL8903.Contig1_All	down	0.00080634	0.0254967	--	--	--	--	-	-	-
CL8906.Contig2_All	down	0.00105443	0.0316023	Liriodendron tulipifera isolate Ltu115C17 cinnamyl alcohol dehydrogenase (CAD) gene, complete cds	--	--	--	-	-	-
CL8906.Contig3_All	down	0.000355924	0.0136337	Liriodendron tulipifera isolate Ltu115C17 cinnamyl alcohol dehydrogenase (CAD) gene, complete cds	--	--	--	-	-	-
CL892.Contig1_All	up	0.00162189	0.0435432	Arachis hypogaea 3-ketoacyl-CoA synthase (kcs) mRNA, complete cds	3-ketoacyl-CoA synthase 6 OS=Arabidopsis thaliana GN=CUT1 PE=1 SV=1	Predicted naringenin-chalcone synthase	3-ketoacyl-CoA synthase [EC:2.3.1.-]	GO:0010025//wax biosynthetic process;GO:0000038//very long-chain fatty acid metabolic process;GO:0006633//fatty acid biosynthetic process;GO:0042335//cuticle development;GO:0009416//response to light stimulus;GO:0009409//response to cold;GO:0009826//unidimensional cell growth	-	GO:0016021//integral to membrane;GO:0005789//endoplasmic reticulum membrane
CL8939.Contig1_All	up	5.6239e-11	2.00685e-08	PREDICTED: Cucumis sativus ethylene-responsive transcription factor ERF061-like (LOC101227923), mRNA	Ethylene-responsive transcription factor ERF061 OS=Arabidopsis thaliana GN=ERF061 PE=2 SV=1	--	EREBP-like factor	GO:0010200//response to chitin	-	-
CL8940.Contig2_All	up	0.00121859	0.0354202	--	Geraniol 8-hydroxylase OS=Swertia mussotii GN=CYP76B10 PE=1 SV=1	--	[EC:1.14.-.-]	GO:0055114//oxidation-reduction process	GO:0020037//heme binding;GO:0016705//oxidoreductase activity, acting on paired donors, with incorporation or reduction of molecular oxygen;GO:0004497//monooxygenase activity;GO:0005506//iron ion binding	GO:0016021//integral to membrane
CL8941.Contig1_All	down	2.46392e-08	4.49654e-06	PREDICTED: Brachypodium distachyon cytokinin dehydrogenase 3-like (LOC100834512), mRNA	Cytokinin dehydrogenase 3 OS=Oryza sativa subsp. japonica GN=CKX3 PE=2 SV=1	FAD/FMN-containing dehydrogenases	cytokinin dehydrogenase [EC:1.5.99.12]	GO:0009690//cytokinin metabolic process;GO:0022900//electron transport chain	GO:0050660//flavin adenine dinucleotide binding;GO:0016614//oxidoreductase activity, acting on CH-OH group of donors;GO:0019139//cytokinin dehydrogenase activity	GO:0005615//extracellular space
CL8941.Contig2_All	down	2.9049e-06	0.000264763	Oryza sativa (indica cultivar-group) cDNA clone:OSIGCRA109L13, full insert sequence	Cytokinin dehydrogenase 3 OS=Oryza sativa subsp. japonica GN=CKX3 PE=2 SV=1	FAD/FMN-containing dehydrogenases	cytokinin dehydrogenase [EC:1.5.99.12]	GO:0009690//cytokinin metabolic process;GO:0022900//electron transport chain	GO:0050660//flavin adenine dinucleotide binding;GO:0016614//oxidoreductase activity, acting on CH-OH group of donors;GO:0019139//cytokinin dehydrogenase activity	GO:0005615//extracellular space
CL895.Contig1_All	up	0.000805354	0.0254967	PREDICTED: Fragaria vesca subsp. vesca cation/calcium exchanger 1-like (LOC101310023), misc_RNA	Cation/calcium exchanger 1 OS=Arabidopsis thaliana GN=CCX1 PE=2 SV=1	Ca2+/Na+ antiporter	solute carrier family 24 (sodium/potassium/calcium exchanger), member 6	GO:0015672//monovalent inorganic cation transport;GO:0030001//metal ion transport	GO:0005432//calcium:sodium antiporter activity	GO:0016020//membrane
CL8952.Contig3_All	down	0.000866462	0.0269176	--	--	--	--	-	-	-
CL8991.Contig1_All	down	0.000393976	0.0147987	--	--	--	--	-	-	-
CL8999.Contig3_All	up	8.91367e-10	2.34643e-07	Magnolia grandiflora voucher NJ018 chloroplast, complete genome	--	--	--	-	-	GO:0009507//chloroplast
CL900.Contig1_All	up	4.30405e-06	0.000371228	PREDICTED: Cucumis sativus uncharacterized LOC101215086 (LOC101215086), mRNA	Trihelix transcription factor GTL1 OS=Arabidopsis thaliana GN=GTL1 PE=1 SV=2	--	--	-	-	-
CL900.Contig4_All	up	0.000941224	0.0287266	PREDICTED: Cucumis sativus uncharacterized LOC101215086 (LOC101215086), mRNA	Trihelix transcription factor GTL1 OS=Arabidopsis thaliana GN=GTL1 PE=1 SV=2	--	--	-	-	-
CL9032.Contig1_All	up	1.34477e-05	0.000965785	--	--	--	--	GO:0098655	GO:0046873//metal ion transmembrane transporter activity	GO:0016020//membrane
CL9042.Contig2_All	down	8.03249e-05	0.00418553	Glycine max strain Williams 82 clone GM_WBb0040H13, complete sequence	Serine/threonine-protein kinase Aurora-3 OS=Arabidopsis thaliana GN=AUR3 PE=2 SV=1	Serine/threonine protein kinase	aurora kinase, other [EC:2.7.11.1]	GO:0043988//histone H3-S28 phosphorylation;GO:0010252//auxin homeostasis;GO:0007052//mitotic spindle organization;GO:0032465//regulation of cytokinesis;GO:0009733//response to auxin stimulus;GO:0007059//chromosome segregation;GO:0043987//histone H3-S10 phosphorylation	GO:0010279//indole-3-acetic acid amido synthetase activity;GO:0035175//histone kinase activity (H3-S10 specific);GO:0044022//histone kinase activity (H3-S28 specific);GO:0005524//ATP binding	GO:0031616//spindle pole centrosome;GO:0051233//spindle midzone;GO:0048471//perinuclear region of cytoplasm;GO:0005876//spindle microtubule;GO:0032133//chromosome passenger complex;GO:0000780//condensed nuclear chromosome, centromeric region
CL9047.Contig14_All	up	0.00122974	0.0356406	PREDICTED: Vitis vinifera probable LRR receptor-like serine/threonine-protein kinase At1g53440-like (LOC100267526), mRNA	Probable LRR receptor-like serine/threonine-protein kinase At1g53440 OS=Arabidopsis thaliana GN=At1g53440 PE=1 SV=2	Serine/threonine protein kinase	[EC:2.7.1.-]	GO:0006468//protein phosphorylation	GO:0005524//ATP binding;GO:0004674//protein serine/threonine kinase activity	GO:0005886//plasma membrane;GO:0016021//integral to membrane
CL9047.Contig1_All	up	0.000332519	0.0129626	PREDICTED: Vitis vinifera probable leucine-rich repeat receptor-like serine/threonine-protein kinase At3g14840-like (LOC100265805), mRNA	Probable leucine-rich repeat receptor-like serine/threonine-protein kinase At3g14840 OS=Arabidopsis thaliana GN=LRR-RLK PE=1 SV=1	Serine/threonine protein kinase	interleukin-1 receptor-associated kinase 4 [EC:2.7.11.1]	GO:0006468//protein phosphorylation;GO:0055114//oxidation-reduction process	GO:0004672//protein kinase activity;GO:0005524//ATP binding;GO:0032440//2-alkenal reductase [NAD(P)] activity	GO:0016021//integral to membrane
CL9047.Contig20_All	up	9.35548e-05	0.00475405	PREDICTED: Vitis vinifera probable LRR receptor-like serine/threonine-protein kinase At1g53440-like (LOC100260595), miscRNA	Probable LRR receptor-like serine/threonine-protein kinase At1g53440 OS=Arabidopsis thaliana GN=At1g53440 PE=1 SV=2	Serine/threonine protein kinase	protein brassinosteroid insensitive 1 [EC:2.7.10.1 2.7.11.1]	GO:0016310//phosphorylation	GO:0004674//protein serine/threonine kinase activity	GO:0005886//plasma membrane
CL9050.Contig1_All	up	0.00110527	0.0327335	Phyllostachys edulis cDNA clone: bbasst002l21, full insert sequence	Photosystem I reaction center subunit V, chloroplastic OS=Arabidopsis thaliana GN=PSAG PE=1 SV=1	--	photosystem I subunit V	GO:0015979//photosynthesis	GO:0016168//chlorophyll binding	GO:0016021//integral to membrane;GO:0009522//photosystem I
CL9059.Contig1_All	down	4.75562e-12	1.95944e-09	PREDICTED: Vitis vinifera AP2-like ethylene-responsive transcription factor AIL6-like (LOC100854470), mRNA	AP2-like ethylene-responsive transcription factor AIL6 OS=Arabidopsis thaliana GN=AIL6 PE=2 SV=1	--	AP2-like factor, ANT lineage	GO:0048364//root development;GO:0035265//organ growth;GO:0006355//regulation of transcription, DNA-dependent;GO:0060774;GO:0060772;GO:0010492//maintenance of shoot apical meristem identity;GO:0010080//regulation of floral meristem growth	GO:0044212//transcription regulatory region DNA binding;GO:0043565//sequence-specific DNA binding;GO:0003700//sequence-specific DNA binding transcription factor activity	GO:0005634//nucleus
CL9059.Contig2_All	down	7.45926e-17	7.45301e-14	PREDICTED: Vitis vinifera AP2-like ethylene-responsive transcription factor AIL1-like (LOC100259954), mRNA	AP2-like ethylene-responsive transcription factor AIL1 OS=Arabidopsis thaliana GN=AIL1 PE=2 SV=1	--	AP2-like factor, ANT lineage	GO:0008152//metabolic process	-	-
CL9066.Contig2_All	up	0.000292369	0.0117614	PREDICTED: Glycine max ribonuclease 1-like (LOC100777706), mRNA	Extracellular ribonuclease LE OS=Solanum lycopersicum PE=1 SV=2	--	ribonuclease T2 [EC:3.1.27.1]	GO:0009718//anthocyanin-containing compound biosynthetic process;GO:0090502	GO:0003723//RNA binding;GO:0033897//ribonuclease T2 activity	GO:0005615//extracellular space;GO:0005886//plasma membrane;GO:0005618//cell wall
CL9075.Contig10_All	down	0.000140939	0.00666288	--	--	--	--	-	-	-
CL9075.Contig9_All	down	0.000228291	0.0096755	--	Serine/threonine-protein phosphatase 7 long form homolog OS=Arabidopsis thaliana GN=At1g48120 PE=2 SV=1	--	--	-	-	-
CL9076.Contig1_All	up	0.000719703	0.0234904	PREDICTED: Vitis vinifera serine carboxypeptidase-like 18-like (LOC100258422), mRNA	Serine carboxypeptidase-like 18 OS=Arabidopsis thaliana GN=SCPL18 PE=2 SV=2	Carboxypeptidase C (cathepsin A)	cathepsin A (carboxypeptidase C) [EC:3.4.16.5]	-	GO:0004180//carboxypeptidase activity	GO:0016020//membrane
CL9076.Contig2_All	up	0.000254112	0.0105517	PREDICTED: Glycine max serine carboxypeptidase-like 12-like (LOC100792006), mRNA	Serine carboxypeptidase-like 18 OS=Arabidopsis thaliana GN=SCPL18 PE=2 SV=2	Carboxypeptidase C (cathepsin A)	cathepsin A (carboxypeptidase C) [EC:3.4.16.5]	-	GO:0004180//carboxypeptidase activity	GO:0016020//membrane
CL942.Contig5_All	down	5.60904e-06	0.000458902	Liriodendron tulipifera isolate Ltu115C17 cinnamyl alcohol dehydrogenase (CAD) gene, complete cds	Proline-rich receptor-like protein kinase PERK9 OS=Arabidopsis thaliana GN=PERK9 PE=2 SV=1	DNA-directed RNA polymerase, beta' subunit/160 kD subunit	nuclear pore complex protein Nup62	-	-	-
CL953.Contig1_All	up	0.000926939	0.0284208	PREDICTED: Vitis vinifera random slug protein 5-like, transcript variant 1 (LOC100262592), mRNA	--	--	--	GO:0006810//transport	GO:0005215//transporter activity	GO:0005622//intracellular
CL989.Contig3_All	up	0.000369409	0.0140611	Oryza sativa (indica cultivar-group) cDNA clone:OSIGCSN018K11, full insert sequence	Probable aquaporin PIP2-2 OS=Oryza sativa subsp. japonica GN=PIP2-2 PE=2 SV=1	Glycerol uptake facilitator and related permeases (Major Intrinsic Protein Family)	aquaporin PIP	GO:0009992//cellular water homeostasis;GO:0006833//water transport;GO:0015793//glycerol transport;GO:0034220//ion transmembrane transport	GO:0015254//glycerol channel activity;GO:0015250//water channel activity	GO:0009506//plasmodesma;GO:0005887//integral to plasma membrane;GO:0005773//vacuole
CL996.Contig1_All	up	0.00136364	0.0383802	--	Aquaporin TIP3-1 OS=Arabidopsis thaliana GN=TIP3-1 PE=2 SV=1	--	aquaporin TIP	-	-	GO:0016020//membrane
Unigene10075_All	up	0.000928397	0.0284437	--	--	--	--	-	-	-
Unigene10119_All	down	1.68505e-05	0.00116113	--	--	--	--	-	-	-
Unigene10148_All	down	0.000176438	0.0079187	--	--	--	--	-	-	-
Unigene1019_All	down	3.87723e-06	0.000340944	PREDICTED: Vitis vinifera high mobility group B protein 6-like (LOC100256027), mRNA	High mobility group B protein 6 OS=Arabidopsis thaliana GN=HMGB6 PE=2 SV=1	Chromatin-associated proteins containing the HMG domain	upstream-binding transcription factor	-	GO:0003700//sequence-specific DNA binding transcription factor activity;GO:0003677//DNA binding	GO:0005634//nucleus
Unigene10202_All	up	0.000313161	0.0123431	PREDICTED: Solanum lycopersicum alpha-aminoadipic semialdehyde synthase-like (LOC101261722), mRNA	Alpha-aminoadipic semialdehyde synthase OS=Arabidopsis thaliana GN=LKR/SDH PE=1 SV=1	--	alpha-aminoadipic semialdehyde synthase [EC:1.5.1.8 1.5.1.9]	GO:0055114//oxidation-reduction process	GO:0004755//saccharopine dehydrogenase (NADP+, L-glutamate-forming) activity;GO:0047130//saccharopine dehydrogenase (NADP+, L-lysine-forming) activity	GO:0016021//integral to membrane
Unigene1026_All	down	0.000265301	0.0108806	Vitis vinifera contig VV78X013464.5, whole genome shotgun sequence	--	--	cell division control protein 45	GO:0032508//DNA duplex unwinding;GO:0006267//pre-replicative complex assembly;GO:1900087//positive regulation of G1/S transition of mitotic cell cycle;GO:0031938//regulation of chromatin silencing at telomere;GO:1902977;GO:0051301//cell division;GO:0000727//double-strand break repair via break-induced replication;GO:0006279//premeiotic DNA replication;GO:0006270//DNA replication initiation;GO:004…	GO:0003697//single-stranded DNA binding;GO:0003688//DNA replication origin binding;GO:0003682//chromatin binding;GO:0043138//3'-5' DNA helicase activity	GO:0005656//pre-replicative complex;GO:0031261//DNA replication preinitiation complex;GO:0031298//replication fork protection complex
Unigene10332_All	down	0.00158258	0.0428338	PREDICTED: Fragaria vesca subsp. vesca uncharacterized LOC101314554 (LOC101314554), mRNA	--	--	--	-	-	GO:0005634//nucleus
Unigene10337_All	up	2.97722e-07	3.91173e-05	--	--	--	--	-	-	GO:0016020//membrane
Unigene10344_All	down	0.000392358	0.0147657	--	--	--	--	-	-	-
Unigene1034_All	up	0.000931124	0.0285154	--	Probable serine/threonine-protein kinase At1g18390 OS=Arabidopsis thaliana GN=At1g18390 PE=1 SV=2	--	--	GO:0071229//cellular response to acid;GO:0009628//response to abiotic stimulus;GO:0044699;GO:1901701;GO:0007154//cell communication	GO:0016301//kinase activity	GO:0016020//membrane
Unigene10355_All	up	0.000485116	0.0173809	--	--	--	--	-	-	-
Unigene10361_All	down	2.30275e-06	0.000218087	--	--	--	--	GO:0006351//transcription, DNA-dependent	GO:0043565//sequence-specific DNA binding	GO:0009536//plastid
Unigene10386_All	down	1.03598e-07	1.55949e-05	--	--	--	--	-	-	-
Unigene10400_All	up	1.4594e-10	4.6641e-08	--	--	--	--	-	-	-
Unigene10416_All	up	0.000231391	0.00977579	--	--	--	--	-	-	-
Unigene10418_All	down	0.000768804	0.0246699	--	--	--	--	-	-	-
Unigene10428_All	down	0.000141038	0.00666288	--	--	--	--	-	-	-
Unigene10433_All	down	0.00103463	0.0310788	--	--	--	--	-	-	-
Unigene10458_All	down	0.000132428	0.00633098	--	--	--	--	-	-	-
Unigene1045_All	down	3.93293e-08	6.70301e-06	PREDICTED: Fragaria vesca subsp. vesca uncharacterized LOC101303761 (LOC101303761), mRNA	--	--	translation initiation factor 4G	-	-	GO:0005634//nucleus
Unigene1046_All	down	0.000613158	0.0207784	Vitis vinifera contig VV78X150734.6, whole genome shotgun sequence	--	--	--	GO:0044763;GO:0050896//response to stimulus;GO:0048856//anatomical structure development;GO:0044767	-	-
Unigene10490_All	up	0.000603054	0.020521	PREDICTED: Glycine max cysteine-rich receptor-like protein kinase 29-like (LOC100791056), mRNA	Cysteine-rich receptor-like protein kinase 11 OS=Arabidopsis thaliana GN=CRK11 PE=2 SV=2	Serine/threonine protein kinase	serine/threonine-protein kinase PBS1 [EC:2.7.11.1]	GO:0018108//peptidyl-tyrosine phosphorylation	GO:0004715//non-membrane spanning protein tyrosine kinase activity;GO:0005524//ATP binding;GO:0004674//protein serine/threonine kinase activity	GO:0016021//integral to membrane
Unigene10493_All	down	0.000309758	0.0122425	--	--	--	--	-	-	-
Unigene10511_All	down	1.13968e-05	0.000841942	--	--	--	--	-	-	-
Unigene10514_All	down	9.04131e-08	1.38183e-05	--	--	--	--	-	-	-
Unigene10520_All	up	0.00114999	0.0337577	PREDICTED: Cucumis sativus probable WRKY transcription factor 14-like (LOC101220733), mRNA	Probable WRKY transcription factor 69 OS=Arabidopsis thaliana GN=WRKY69 PE=2 SV=1	--	WRKY transcription factor 29	GO:0006355//regulation of transcription, DNA-dependent	GO:0043565//sequence-specific DNA binding;GO:0003700//sequence-specific DNA binding transcription factor activity	GO:0005634//nucleus
Unigene10527_All	down	6.3835e-11	2.22818e-08	PREDICTED: Glycine max EPIDERMAL PATTERNING FACTOR-like protein 1-like (LOC100791314), mRNA	EPIDERMAL PATTERNING FACTOR-like protein 1 OS=Arabidopsis thaliana GN=EPFL1 PE=2 SV=1	--	--	-	-	-
Unigene10535_All	down	3.1851e-05	0.00197513	PREDICTED: Vitis vinifera RPM1-interacting protein 4-like (LOC100249030), mRNA	RPM1-interacting protein 4 OS=Arabidopsis thaliana GN=RIN4 PE=1 SV=1	--	RPM1-interacting protein 4	GO:0009987//cellular process;GO:0045087//innate immune response	-	GO:0044464//cell part
Unigene10536_All	up	7.1534e-14	3.88975e-11	PREDICTED: Vitis vinifera uncharacterized LOC100247499 (LOC100247499), mRNA	Transcription factor MYB1R1 OS=Solanum tuberosum PE=2 SV=1	--	--	GO:0035066//positive regulation of histone acetylation;GO:0006357//regulation of transcription from RNA polymerase II promoter;GO:0006338//chromatin remodeling	GO:0004402//histone acetyltransferase activity;GO:0003713//transcription coactivator activity;GO:0003682//chromatin binding;GO:0003700//sequence-specific DNA binding transcription factor activity	GO:0005634//nucleus
Unigene10566_All	up	1.86689e-12	8.47877e-10	PREDICTED: Glycine max probable indole-3-acetic acid-amido synthetase GH3.1-like (LOC100803737), mRNA	Indole-3-acetic acid-amido synthetase GH3.3 OS=Arabidopsis thaliana GN=GH3.3 PE=1 SV=1	--	auxin responsive GH3 gene family	GO:0010252//auxin homeostasis;GO:0009733//response to auxin stimulus	GO:0010279//indole-3-acetic acid amido synthetase activity	GO:0005737//cytoplasm
Unigene10602_All	down	0.00173289	0.045775	--	--	--	--	-	-	-
Unigene1060_All	up	8.87142e-07	9.79446e-05	Oryza rufipogon (W1943) cDNA clone: ORW1943S105P19, full insert sequence	--	--	--	-	-	-
Unigene10616_All	down	0.000814147	0.0257019	Vitis vinifera contig VV78X272148.18, whole genome shotgun sequence	--	--	--	-	-	-
Unigene10702_All	up	4.92394e-05	0.00281744	--	--	--	--	-	-	-
Unigene10713_All	up	7.95303e-05	0.00415497	--	--	--	--	-	-	-
Unigene10749_All	up	4.61998e-06	0.000390782	Populus EST from leave	--	--	--	-	-	GO:0005739//mitochondrion
Unigene10762_All	up	1.52356e-08	2.93452e-06	Brassica napus gene for 16S rRNA, partial sequence	--	--	--	-	-	-
Unigene10784_All	up	1.75609e-16	1.61344e-13	--	--	--	--	-	-	-
Unigene10794_All	up	0.000470653	0.0169602	PREDICTED: Cucumis sativus probable LRR receptor-like serine/threonine-protein kinase At1g74360-like (LOC101227545), mRNA	Probable LRR receptor-like serine/threonine-protein kinase At1g74360 OS=Arabidopsis thaliana GN=At1g74360 PE=1 SV=1	Serine/threonine protein kinase	protein brassinosteroid insensitive 1 [EC:2.7.10.1 2.7.11.1]	GO:0006470//protein dephosphorylation;GO:0006468//protein phosphorylation;GO:0007169//transmembrane receptor protein tyrosine kinase signaling pathway	GO:0004674//protein serine/threonine kinase activity;GO:0005524//ATP binding;GO:0004721//phosphoprotein phosphatase activity	GO:0016021//integral to membrane;GO:0031966//mitochondrial membrane;GO:0005886//plasma membrane
Unigene10807_All	up	0.000105363	0.00525715	PREDICTED: Vitis vinifera AP-4 complex subunit mu-1-like (LOC100254067), mRNA	--	--	AP-4 complex subunit mu-1	GO:0016192//vesicle-mediated transport;GO:0006886//intracellular protein transport	-	GO:0005829//cytosol;GO:0030131//clathrin adaptor complex
Unigene10820_All	up	5.33843e-13	2.63149e-10	--	--	--	--	-	-	-
Unigene10849_All	up	2.18228e-05	0.00144162	--	--	--	--	-	-	-
Unigene1084_All	up	1.7277e-06	0.000172194	--	--	--	--	-	GO:0005515//protein binding	GO:0009506//plasmodesma
Unigene10881_All	down	0.000756682	0.0243494	Liriodendron tulipifera clone BAC125P15 FLORICAULA/LEAFY-like protein, glycyl-tRNA synthetase-like protein, and VARIANT IN METHYLATION-like protein genes, complete cds; and integral membrane protein gene, partial cds	--	--	--	-	-	-
Unigene10894_All	up	0.00024207	0.0101306	--	--	--	--	-	-	-
Unigene10926_All	down	0.00135796	0.0383282	PREDICTED: Fragaria vesca subsp. vesca ATP-dependent DNA helicase Q-like 3-like (LOC101299411), mRNA	UDP-glycosyltransferase 85A3 OS=Arabidopsis thaliana GN=UGT85A3 PE=2 SV=2	--	cyanohydrin beta-glucosyltransferase [EC:2.4.1.85]	GO:0009813//flavonoid biosynthetic process;GO:0052696//flavonoid glucuronidation	GO:0080043//quercetin 3-O-glucosyltransferase activity;GO:0080044//quercetin 7-O-glucosyltransferase activity	GO:0043231//intracellular membrane-bounded organelle
Unigene11071_All	down	0.0012834	0.0367824	PREDICTED: Vitis vinifera probable caffeoyl-CoA O-methyltransferase At4g26220-like (LOC100259246), mRNA	Tricin synthase 1 OS=Oryza sativa subsp. japonica GN=ROMT-15 PE=1 SV=1	Predicted O-methyltransferase	caffeoyl-CoA O-methyltransferase [EC:2.1.1.104]	GO:0032259//methylation	GO:0042409//caffeoyl-CoA O-methyltransferase activity;GO:0008276//protein methyltransferase activity	GO:0005576//extracellular region;GO:0005829//cytosol;GO:0005783//endoplasmic reticulum
Unigene11084_All	up	0.000969768	0.0294283	PREDICTED: Vitis vinifera Ca2+-transporting ATPase-like, transcript variant 1 (LOC100247373), mRNA	Calcium-transporting ATPase 1, chloroplastic OS=Arabidopsis thaliana GN=ACA1 PE=1 SV=3	Cation transport ATPase	Ca2+-transporting ATPase [EC:3.6.3.8]	GO:0070588//calcium ion transmembrane transport;GO:0006730//one-carbon metabolic process	GO:0004089//carbonate dehydratase activity;GO:0005388//calcium-transporting ATPase activity;GO:0005516//calmodulin binding;GO:0008270//zinc ion binding;GO:0005262//calcium channel activity;GO:0005524//ATP binding	GO:0005887//integral to plasma membrane;GO:0009706//chloroplast inner membrane;GO:0009570//chloroplast stroma;GO:0005783//endoplasmic reticulum
Unigene11109_All	up	0.00176926	0.0464441	--	Ethylene-responsive transcription factor 4 OS=Nicotiana sylvestris GN=ERF4 PE=2 SV=1	--	EREBP-like factor	GO:0009725//response to hormone stimulus;GO:0050794//regulation of cellular process	-	-
Unigene11126_All	up	1.80251e-05	0.00122321	PREDICTED: Vitis vinifera plasma membrane ATPase 4-like, transcript variant 1 (LOC100254244), mRNA	Plasma membrane ATPase 4 OS=Nicotiana plumbaginifolia GN=PMA4 PE=2 SV=1	Cation transport ATPase	H+-transporting ATPase [EC:3.6.3.6]	GO:0051453//regulation of intracellular pH;GO:0006754//ATP biosynthetic process;GO:1902600	GO:0008553//hydrogen-exporting ATPase activity, phosphorylative mechanism;GO:0046872//metal ion binding;GO:0005524//ATP binding	GO:0005887//integral to plasma membrane;GO:0043231//intracellular membrane-bounded organelle
Unigene11174_All	down	6.68826e-08	1.04826e-05	PREDICTED: Vitis vinifera uncharacterized LOC100255624 (LOC100255624), mRNA	Kinesin-like protein KIN12A OS=Arabidopsis thaliana GN=KIN12A PE=1 SV=1	Kinesin-like protein	kinesin family member 15	GO:0000911//cytokinesis by cell plate formation	GO:0017111//nucleoside-triphosphatase activity;GO:0005488//binding	GO:0015630//microtubule cytoskeleton;GO:0005737//cytoplasm;GO:0044430//cytoskeletal part
Unigene11217_All	up	1.14875e-05	0.000845518	--	Disease resistance protein RPS5 OS=Arabidopsis thaliana GN=RPS5 PE=1 SV=2	--	disease resistance protein RPS2	-	-	-
Unigene11246_All	down	0.000748429	0.0241129	--	--	--	--	-	-	-
Unigene11248_All	down	0.00049727	0.0176895	--	--	--	--	-	-	-
Unigene1125_All	up	0.000645921	0.0216117	--	--	--	--	-	-	-
Unigene11270_All	up	0.00010524	0.00525572	Cichorium intybus MADS FLC-like protein c mRNA, partial cds, alternatively spliced	--	--	--	-	-	-
Unigene11295_All	up	7.66232e-05	0.00403509	--	--	--	--	-	-	-
Unigene11307_All	down	6.31952e-05	0.00346222	PREDICTED: Vitis vinifera methionine S-methyltransferase-like (LOC100264437), mRNA	Methionine S-methyltransferase OS=Hordeum vulgare GN=MMT1 PE=1 SV=1	Aspartate/tyrosine/aromatic aminotransferase	methionine S-methyltransferase [EC:2.1.1.12]	GO:0046500//S-adenosylmethionine metabolic process;GO:0032259//methylation;GO:0009058//biosynthetic process;GO:0001887//selenium compound metabolic process	GO:0030170//pyridoxal phosphate binding;GO:0030732	GO:0005829//cytosol
Unigene1130_All	up	2.44434e-12	1.06767e-09	--	--	--	--	-	-	-
Unigene11316_All	up	0.00182955	0.0476223	--	--	--	--	-	-	-
Unigene11326_All	up	1.97009e-05	0.00132332	PREDICTED: Vitis vinifera nuclear transcription factor Y subunit A-1-like (LOC100248239), mRNA	Nuclear transcription factor Y subunit A-9 OS=Arabidopsis thaliana GN=NFYA9 PE=2 SV=1	CCAAT-binding factor, subunit B	nuclear transcription factor Y, alpha	-	-	-
Unigene11330_All	up	0.000660765	0.0220029	PREDICTED: Fragaria vesca subsp. vesca uncharacterized LOC101305521 (LOC101305521), mRNA	Ferritin-3, chloroplastic OS=Glycine max PE=2 SV=1	Ferritin-like protein	ferritin heavy chain [EC:1.16.3.1]	GO:0006879//cellular iron ion homeostasis;GO:0006826//iron ion transport;GO:0055114//oxidation-reduction process	GO:0008199//ferric iron binding;GO:0004322//ferroxidase activity	GO:0009507//chloroplast
Unigene11345_All	up	0.00100474	0.030318	PREDICTED: Glycine max uncharacterized protein LOC100809382 (LOC100809382), mRNA	U-box domain-containing protein 4 OS=Arabidopsis thaliana GN=PUB4 PE=1 SV=3	Karyopherin (importin) alpha	vacuolar protein 8	-	-	GO:0005634//nucleus;GO:0005737//cytoplasm
Unigene11347_All	down	1.63937e-05	0.00113454	PREDICTED: Vitis vinifera uncharacterized LOC100266768 (LOC100266768), mRNA	Kinesin-like protein KIN12A OS=Arabidopsis thaliana GN=KIN12A PE=1 SV=1	Kinesin-like protein	kinesin family member 15	-	GO:0017111//nucleoside-triphosphatase activity;GO:0000166//nucleotide binding	GO:0044430//cytoskeletal part;GO:0015630//microtubule cytoskeleton
Unigene1135_All	up	1.66783e-07	2.37637e-05	Brassica rapa subsp. pekinensis clone KBrH085M22, complete sequence	--	Periplasmic component of the Tol biopolymer transport system	--	-	-	GO:0005634//nucleus
Unigene11427_All	down	1.04298e-07	1.56523e-05	--	--	--	--	-	-	-
Unigene1148_All	up	0.000672986	0.0223118	--	--	--	--	-	-	-
Unigene1152_All	down	2.64405e-08	4.78159e-06	--	--	--	--	-	-	-
Unigene11558_All	up	4.82015e-06	0.000403444	PREDICTED: Vitis vinifera transcription factor bHLH123-like (LOC100264251), mRNA	Transcription factor bHLH112 OS=Arabidopsis thaliana GN=BHLH112 PE=2 SV=1	--	phytochrome-interacting factor 3	-	-	-
Unigene11561_All	up	4.82046e-16	3.93178e-13	Petunia x hybrida gibberellin 2-oxidase 2 mRNA, complete cds	Gibberellin 2-beta-dioxygenase 1 OS=Pisum sativum GN=GA2OX1 PE=1 SV=1	Isopenicillin N synthase and related dioxygenases	gibberellin 2-oxidase [EC:1.14.11.13]	GO:0045487//gibberellin catabolic process;GO:0009416//response to light stimulus;GO:0055114//oxidation-reduction process	GO:0005506//iron ion binding;GO:0052634//C-19 gibberellin 2-beta-dioxygenase activity	-
Unigene11566_All	down	8.02064e-05	0.00418482	--	--	--	--	-	-	-
Unigene11593_All	up	9.71239e-05	0.00489805	Liriodendron tulipifera clone BAC125P15 FLORICAULA/LEAFY-like protein, glycyl-tRNA synthetase-like protein, and VARIANT IN METHYLATION-like protein genes, complete cds; and integral membrane protein gene, partial cds	--	--	--	-	-	-
Unigene11618_All	up	1.8223e-07	2.55997e-05	--	--	--	--	-	-	-
Unigene11619_All	up	7.92705e-09	1.65873e-06	PREDICTED: Glycine max dehydration-responsive element-binding protein 3-like (LOC100801780), mRNA	Dehydration-responsive element-binding protein 3 OS=Arabidopsis thaliana GN=DREB3 PE=2 SV=1	--	EREBP-like factor	-	-	-
Unigene11630_All	up	7.41382e-05	0.0039376	PREDICTED: Fragaria vesca subsp. vesca probable LRR receptor-like serine/threonine-protein kinase At4g08850-like (LOC101305229), mRNA	Probable LRR receptor-like serine/threonine-protein kinase At4g36180 OS=Arabidopsis thaliana GN=At4g36180 PE=1 SV=1	Leucine-rich repeat (LRR) protein	LRR receptor-like serine/threonine-protein kinase FLS2 [EC:2.7.11.1]	GO:0006952//defense response;GO:0016310//phosphorylation;GO:0007165//signal transduction;GO:0055114//oxidation-reduction process;GO:0080167//response to karrikin	GO:0016301//kinase activity;GO:0032440//2-alkenal reductase [NAD(P)] activity	GO:0009505//plant-type cell wall;GO:0005886//plasma membrane;GO:0009507//chloroplast;GO:0005829//cytosol
Unigene11636_All	down	6.21471e-05	0.00341886	--	--	--	--	-	-	-
Unigene11642_All	up	6.0047e-06	0.000484822	--	--	--	--	-	-	-
Unigene11652_All	down	6.97531e-05	0.00376219	Malus x domestica mRNA, microsatellite: MEST001, clone: FLW01_28_C10	Probable pectinesterase 68 OS=Arabidopsis thaliana GN=PME68 PE=2 SV=1	Pectin methylesterase	pectinesterase [EC:3.1.1.11]	-	GO:0016788//hydrolase activity, acting on ester bonds	GO:0005618//cell wall
Unigene11660_All	up	0.000699288	0.0230215	PREDICTED: Vitis vinifera uncharacterized LOC100253680 (LOC100253680), mRNA	--	--	--	-	-	GO:0009507//chloroplast
Unigene11665_All	up	3.20461e-05	0.00198134	--	21 kDa protein OS=Daucus carota PE=2 SV=1	--	elongation factor G	-	GO:0004857//enzyme inhibitor activity	-
Unigene11676_All	up	8.33639e-05	0.00432135	--	--	--	--	-	-	-
Unigene11677_All	up	2.31466e-09	5.55609e-07	PREDICTED: Cucumis sativus prolyl endopeptidase-like (LOC101220524), partial mRNA	--	Serine proteases of the peptidase family S9A	prolyl oligopeptidase [EC:3.4.21.26]	GO:0006508//proteolysis	GO:0070008//serine-type exopeptidase activity;GO:0004252//serine-type endopeptidase activity	GO:0005829//cytosol;GO:0009507//chloroplast
Unigene11687_All	up	3.59239e-08	6.22886e-06	Lotus japonicus cDNA, clone: LjFL2-022-DD09, HTC	Probable WRKY transcription factor 65 OS=Arabidopsis thaliana GN=WRKY65 PE=2 SV=1	--	WRKY transcription factor 22	-	-	-
Unigene11706_All	up	0.000154068	0.00718153	PREDICTED: Glycine max glutaredoxin-C6-like (LOC100780137), mRNA	Glutaredoxin-C6 OS=Arabidopsis thaliana GN=GRXC6 PE=2 SV=2	--	glutaredoxin 3	GO:0045454//cell redox homeostasis;GO:0055114//oxidation-reduction process	GO:0009055//electron carrier activity;GO:0015035//protein disulfide oxidoreductase activity	GO:0005737//cytoplasm
Unigene11709_All	up	5.36562e-06	0.000443069	--	--	--	--	-	-	-
Unigene1170_All	up	5.90687e-08	9.462e-06	Paulinella chromatophora strain FK01 28S ribosomal RNA gene, partial sequence	--	--	--	-	-	-
Unigene11745_All	up	1.69521e-05	0.00116612	Prunus persica PpNR1 mRNA for nitrate reductase, complete cds	Nitrate reductase [NADH] 2 OS=Nicotiana tabacum GN=NIA2 PE=2 SV=2	Sulfite oxidase and related enzymes	nitrate reductase (NADH) [EC:1.7.1.1]	GO:0006809//nitric oxide biosynthetic process;GO:0042128//nitrate assimilation;GO:0055114//oxidation-reduction process	GO:0009703//nitrate reductase (NADH) activity;GO:0050464;GO:0030151//molybdenum ion binding;GO:0020037//heme binding;GO:0043546//molybdopterin cofactor binding	-
Unigene11761_All	up	0.000597546	0.0203857	--	--	--	--	-	-	-
Unigene11767_All	up	0.00140694	0.0394229	--	--	--	pectinesterase [EC:3.1.1.11]	-	-	-
Unigene11768_All	down	9.34773e-07	0.000102777	--	--	--	--	-	-	-
Unigene11769_All	down	5.98317e-07	7.11686e-05	Liriodendron tulipifera chloroplast, complete genome	--	--	--	-	-	-
Unigene11775_All	down	6.52581e-05	0.00355332	--	Glutamate receptor 2.7 OS=Arabidopsis thaliana GN=GLR2.7 PE=2 SV=3	--	glutamate receptor, ionotropic, other eukaryote	-	-	-
Unigene11776_All	down	0.000494396	0.0176108	--	MAR-binding filament-like protein 1-1 OS=Nicotiana tabacum GN=MFP1-1 PE=2 SV=1	--	--	-	-	-
Unigene11780_All	up	1.78092e-15	1.32935e-12	--	--	--	--	-	-	-
Unigene11794_All	up	0.000157021	0.00728802	--	Oxysterol-binding protein-related protein 1C OS=Arabidopsis thaliana GN=ORP1C PE=2 SV=1	--	--	-	-	-
Unigene11822_All	up	0.000400066	0.0149782	--	--	--	--	-	-	-
Unigene11835_All	up	0.000728928	0.0236755	--	--	--	--	-	-	-
Unigene11851_All	up	7.89324e-07	8.96208e-05	--	--	--	--	-	-	-
Unigene1185_All	up	2.36558e-05	0.00153605	PREDICTED: Vitis vinifera vicilin-like antimicrobial peptides 2-2 (LOC100253668), mRNA	Vicilin-like antimicrobial peptides 2-2 OS=Macadamia integrifolia GN=AMP2-2 PE=2 SV=1	--	--	-	GO:0045735//nutrient reservoir activity	-
Unigene11874_All	up	9.3621e-08	1.42e-05	PREDICTED: Vitis vinifera nuclear transcription factor Y subunit A-1-like (LOC100243437), miscRNA	Nuclear transcription factor Y subunit A-9 OS=Arabidopsis thaliana GN=NFYA9 PE=2 SV=1	CCAAT-binding factor, subunit B	nuclear transcription factor Y, alpha	-	-	-
Unigene11909_All	up	5.36616e-13	2.63149e-10	Phyllostachys edulis cDNA clone: bphylf055e08, full insert sequence	Transcription factor bHLH149 OS=Arabidopsis thaliana GN=BHLH149 PE=1 SV=1	--	--	-	-	-
Unigene1191_All	up	0.0006016	0.020489	--	Classical arabinogalactan protein 5 OS=Arabidopsis thaliana GN=AGP5 PE=2 SV=2	Serine/threonine protein kinase	pectinesterase [EC:3.1.1.11]	-	-	-
Unigene11925_All	down	0.000684989	0.0226816	PREDICTED: Vitis vinifera condensin complex subunit 3-like (LOC100242435), mRNA	Proline-rich receptor-like protein kinase PERK3 OS=Arabidopsis thaliana GN=PERK3 PE=2 SV=2	Chromosome condensation complex Condensin, subunit G	condensin complex subunit 3	GO:0009793//embryo development ending in seed dormancy;GO:0007076//mitotic chromosome condensation	-	GO:0000796//condensin complex;GO:0009506//plasmodesma;GO:0005634//nucleus
Unigene11952_All	up	1.50037e-12	6.89246e-10	PREDICTED: Vitis vinifera type II peroxiredoxin 2 (LOC100251717), mRNA	Thioredoxin-like protein AAED1, chloroplastic OS=Arabidopsis thaliana GN=At2g37240 PE=2 SV=2	--	galactonate dehydratase [EC:4.2.1.6]	-	-	GO:0005576//extracellular region;GO:0009507//chloroplast
Unigene11956_All	down	7.43431e-05	0.00394586	PREDICTED: Vitis vinifera structural maintenance of chromosomes protein 2-1-like (LOC100245029), mRNA	Structural maintenance of chromosomes protein 2-1 OS=Arabidopsis thaliana GN=SMC2-1 PE=2 SV=2	Chromosome segregation ATPases	structural maintenance of chromosome 2	GO:0007076//mitotic chromosome condensation;GO:0051321//meiotic cell cycle;GO:0051301//cell division	GO:0005524//ATP binding;GO:0005215//transporter activity	GO:0000796//condensin complex;GO:0005634//nucleus
Unigene11982_All	up	5.27011e-23	1.13853e-19	Arachis hypogaea thiamine biosynthetic enzyme mRNA, partial cds	Thiamine thiazole synthase 2, chloroplastic OS=Vitis vinifera GN=THI1-2 PE=3 SV=1	Flavoprotein involved in thiazole biosynthesis	thiamine biosynthetic enzyme	GO:0055114//oxidation-reduction process;GO:0052837//thiazole biosynthetic process;GO:0009228//thiamine biosynthetic process;GO:0006950//response to stress	GO:0046872//metal ion binding;GO:0016491//oxidoreductase activity	GO:0005829//cytosol;GO:0009570//chloroplast stroma
Unigene11992_All	down	3.59925e-05	0.0021845	TSA: Camelina sativa comp62227_c0_seq1 transcribed RNA sequence	Pectinesterase 3 OS=Citrus sinensis PE=1 SV=1	Pectin methylesterase	pectinesterase [EC:3.1.1.11]	GO:0009624//response to nematode;GO:0042545//cell wall modification;GO:0050829//defense response to Gram-negative bacterium;GO:0043086//negative regulation of catalytic activity;GO:0045490//pectin catabolic process;GO:0009620//response to fungus	GO:0046910//pectinesterase inhibitor activity;GO:0030599//pectinesterase activity;GO:0045330	GO:0005737//cytoplasm;GO:0005886//plasma membrane;GO:0005618//cell wall;GO:0016021//integral to membrane;GO:0048046//apoplast
Unigene11996_All	up	0.000102853	0.00514801	Populus trichocarpa predicted protein, mRNA	--	--	--	-	-	-
Unigene12002_All	down	0.00149613	0.0412095	--	--	--	--	-	-	-
Unigene12038_All	up	4.59389e-07	5.66672e-05	Oryza sativa Japonica Group Os02g0641800 (Os02g0641800) mRNA, complete cds	Dof zinc finger protein DOF5.4 OS=Arabidopsis thaliana GN=DOF5.4 PE=2 SV=2	--	--	-	-	-
Unigene12049_All	up	0.000169908	0.00772542	--	--	--	--	-	-	-
Unigene12074_All	up	2.67728e-10	7.95551e-08	--	--	--	--	-	-	-
Unigene12106_All	up	3.35781e-12	1.42766e-09	--	--	--	--	GO:0009735//response to cytokinin stimulus	-	GO:0005739//mitochondrion
Unigene1212_All	up	1.31151e-05	0.000945289	--	--	--	--	-	-	-
Unigene12140_All	up	9.79097e-06	0.000738747	--	--	--	--	-	-	-
Unigene12144_All	up	1.75144e-08	3.30965e-06	--	--	--	--	-	-	-
Unigene12193_All	down	0.00112206	0.0330959	Populus trichocarpa endo-1,4-beta-glucanase (GH9B12) mRNA, complete cds	Endoglucanase 17 OS=Arabidopsis thaliana GN=At4g02290 PE=2 SV=1	--	endoglucanase [EC:3.2.1.4]	GO:0071555//cell wall organization;GO:0030245//cellulose catabolic process	GO:0008810//cellulase activity	GO:0005576//extracellular region
Unigene12195_All	up	1.27787e-07	1.86394e-05	Vitis vinifera clone SS0ABG31YB19	--	--	--	GO:0006457//protein folding;GO:0000413//protein peptidyl-prolyl isomerization	GO:0042277//peptide binding;GO:0003755//peptidyl-prolyl cis-trans isomerase activity	GO:0009543//chloroplast thylakoid lumen
Unigene12200_All	up	0.0017999	0.0471402	--	UDP-glycosyltransferase 83A1 OS=Arabidopsis thaliana GN=UGT83A1 PE=2 SV=1	--	cyanohydrin beta-glucosyltransferase [EC:2.4.1.85]	GO:0009812//flavonoid metabolic process	GO:0035251//UDP-glucosyltransferase activity	-
Unigene12202_All	up	2.00028e-16	1.79649e-13	Prunus persica temperature-induced lipocalin (TIL) mRNA, complete cds	--	Bacterial lipocalin	outer membrane lipoprotein Blc	GO:0010286//heat acclimation;GO:0009735//response to cytokinin stimulus;GO:0006810//transport;GO:0050826//response to freezing;GO:0009414//response to water deprivation;GO:0010431//seed maturation;GO:0042538//hyperosmotic salinity response;GO:0006883//cellular sodium ion homeostasis;GO:0006629//lipid metabolic process;GO:0030644//cellular chloride ion homeostasis;GO:0009644//response to high ligh…	GO:0005215//transporter activity;GO:0045735//nutrient reservoir activity	GO:0005774//vacuolar membrane;GO:0005794//Golgi apparatus;GO:0005576//extracellular region;GO:0005829//cytosol;GO:0031969//chloroplast membrane;GO:0009506//plasmodesma;GO:0005783//endoplasmic reticulum;GO:0009898//internal side of plasma membrane;GO:0005739//mitochondrion
Unigene12233_All	up	0.000371078	0.0141036	--	--	--	--	-	-	-
Unigene12262_All	down	0.000414896	0.0153465	--	--	--	--	-	-	-
Unigene12278_All	up	3.13597e-11	1.17134e-08	Populus trichocarpa amino acid permease, mRNA	Amino acid permease 6 OS=Arabidopsis thaliana GN=AAP6 PE=1 SV=1	--	--	GO:0003333//amino acid transmembrane transport	GO:0015171//amino acid transmembrane transporter activity	GO:0005886//plasma membrane;GO:0016021//integral to membrane
Unigene12318_All	down	0.000816715	0.025734	PREDICTED: Vitis vinifera uncharacterized LOC100257121 (LOC100257121), mRNA	--	--	F-box protein, helicase, 18 [EC:3.6.4.12]	-	-	GO:0009536//plastid
Unigene12346_All	down	1.90988e-08	3.57524e-06	--	--	--	--	-	-	-
Unigene12367_All	down	0.00132556	0.0376428	--	--	--	--	-	-	-
Unigene12373_All	up	8.47407e-07	9.4603e-05	--	--	--	--	-	-	-
Unigene12394_All	up	0.00042061	0.0155291	Hordeum vulgare subsp. vulgare cDNA clone: FLbaf16h11, mRNA sequence	--	--	--	-	-	-
Unigene12398_All	down	2.59399e-05	0.00166409	PREDICTED: Vitis vinifera patellin-4-like, transcript variant 2 (LOC100262778), mRNA	Patellin-4 OS=Arabidopsis thaliana GN=PATL4 PE=1 SV=2	Putative archaeal flagellar protein D/E	U4/U6.U5 tri-snRNP-associated protein 1	GO:0006810//transport	GO:0005215//transporter activity	GO:0005829//cytosol;GO:0005634//nucleus;GO:0005886//plasma membrane
Unigene12404_All	up	0.000442094	0.0161582	Catharanthus roseus microsatellite CrSSR 205 sequence	30S ribosomal protein S18, chloroplastic OS=Jasminum nudiflorum GN=rps18 PE=3 SV=1	Pseudouridine synthase	ATP-dependent RNA helicase DDX46/PRP5 [EC:3.6.4.13]	-	-	-
Unigene12407_All	up	5.39053e-06	0.000444666	PREDICTED: Glycine max dof zinc finger protein DOF5.4-like (LOC100800458), mRNA	Dof zinc finger protein DOF5.4 OS=Arabidopsis thaliana GN=DOF5.4 PE=2 SV=2	--	--	GO:0006351//transcription, DNA-dependent	GO:0044212//transcription regulatory region DNA binding	-
Unigene12409_All	up	0.000315889	0.0124262	--	--	--	--	-	-	-
Unigene12424_All	up	1.18909e-07	1.75688e-05	Jatropha curcas cold induced plasma membrane protein mRNA, complete cds	Hydrophobic protein LTI6B OS=Oryza sativa subsp. japonica GN=LTI6B PE=2 SV=1	Uncharacterized homolog of Blt101	--	-	-	GO:0016021//integral to membrane
Unigene12433_All	up	1.91736e-10	5.91736e-08	PREDICTED: Vitis vinifera 1-aminocyclopropane-1-carboxylate synthase 7-like (LOC100251690), mRNA	1-aminocyclopropane-1-carboxylate synthase 7 OS=Arabidopsis thaliana GN=ACS7 PE=1 SV=1	Aspartate/tyrosine/aromatic aminotransferase	1-aminocyclopropane-1-carboxylate synthase [EC:4.4.1.14]	GO:0009058//biosynthetic process	GO:0030170//pyridoxal phosphate binding;GO:0016829//lyase activity	-
Unigene1243_All	up	9.50124e-06	0.000719188	--	--	--	--	-	-	-
Unigene12449_All	down	0.000951141	0.0289739	--	--	--	--	-	-	-
Unigene1244_All	up	9.96972e-23	2.09713e-19	--	18 kDa seed maturation protein OS=Glycine max GN=GMPM1 PE=2 SV=1	--	--	-	-	-
Unigene12456_All	down	0.000317609	0.0124815	PREDICTED: Vitis vinifera mini-chromosome maintenance complex-binding protein-like (LOC100246773), mRNA	Mini-chromosome maintenance complex-binding protein OS=Arabidopsis thaliana GN=ETG1 PE=1 SV=1	--	--	GO:0006301//postreplication repair;GO:0006261//DNA-dependent DNA replication;GO:0007062//sister chromatid cohesion	GO:0005515//protein binding;GO:0003682//chromatin binding	GO:0000790//nuclear chromatin;GO:0042555//MCM complex;GO:0009941//chloroplast envelope;GO:0043601//nuclear replisome
Unigene12472_All	up	4.11714e-05	0.00243955	Vitis vinifera clone SS0AFA17YN17	Molybdenum cofactor sulfurase OS=Oryza sativa subsp. japonica GN=MCSU3 PE=2 SV=2	Uncharacterized Fe-S protein	molybdenum cofactor sulfurtransferase [EC:2.8.1.9]	-	GO:0030170//pyridoxal phosphate binding;GO:0008265//Mo-molybdopterin cofactor sulfurase activity;GO:0030151//molybdenum ion binding	GO:0009507//chloroplast
Unigene12480_All	up	2.47528e-06	0.000230871	--	Xylem serine proteinase 1 OS=Arabidopsis thaliana GN=XSP1 PE=2 SV=1	--	--	-	-	GO:0016021//integral to membrane;GO:0005829//cytosol;GO:0005886//plasma membrane
Unigene12485_All	up	0.00057669	0.0198179	Glycine max uncharacterized LOC100500658 (LOC100500658), mRNA	--	--	--	-	-	-
Unigene12487_All	up	3.20739e-05	0.00198134	--	--	--	--	-	-	-
Unigene12509_All	up	0.000769322	0.0246766	PREDICTED: Vitis vinifera probable NAD(P)H-dependent oxidoreductase 1-like (LOC100252687), mRNA	Non-functional NADPH-dependent codeinone reductase 2 OS=Papaver somniferum GN=COR2 PE=1 SV=1	Aldo/keto reductases, related to diketogulonate reductase	6'-deoxychalcone synthase [EC:2.3.1.170]	GO:0055114//oxidation-reduction process	GO:0033808;GO:0016491//oxidoreductase activity	-
Unigene12541_All	up	3.40447e-11	1.25405e-08	--	Late embryogenesis abundant protein D-29 OS=Gossypium hirsutum PE=3 SV=1	Membrane protein involved in colicin uptake	protein DGCR14	-	-	-
Unigene12619_All	up	0.000233467	0.00984922	PREDICTED: Vitis vinifera uncharacterized LOC100266582 (LOC100266582), mRNA	--	--	--	GO:1904143;GO:0050821//protein stabilization;GO:0009661//chromoplast organization;GO:0016120//carotene biosynthetic process	-	GO:0016021//integral to membrane;GO:0031969//chloroplast membrane;GO:0005634//nucleus
Unigene12635_All	up	9.36738e-09	1.91499e-06	--	E3 ubiquitin-protein ligase RHA2A OS=Arabidopsis thaliana GN=RHA2A PE=1 SV=1	RING-finger-containing ubiquitin ligase	E3 ubiquitin-protein ligase RNF13 [EC:6.3.2.19]	GO:0016567//protein ubiquitination	GO:0046872//metal ion binding	GO:0016020//membrane
Unigene12645_All	up	0.000127843	0.00617084	PREDICTED: Vitis vinifera uncharacterized LOC100259485 (LOC100259485), mRNA	Uncharacterized protein At5g19025 OS=Arabidopsis thaliana GN=At5g19025 PE=2 SV=3	--	--	-	-	-
Unigene12713_All	up	2.52095e-31	3.35845e-27	PREDICTED: Brachypodium distachyon probable calcium-binding protein CML41-like (LOC100826698), mRNA	Probable calcium-binding protein CML41 OS=Arabidopsis thaliana GN=CML41 PE=2 SV=2	Ca2+-binding protein (EF-Hand superfamily)	calcium-binding protein CML	-	GO:0005509//calcium ion binding	-
Unigene1272_All	up	0.00161546	0.0433899	Populus trichocarpa clone POP049-G18, complete sequence	Selenium-binding protein 3 OS=Arabidopsis thaliana GN=SBP3 PE=2 SV=1	--	--	-	GO:0008430//selenium binding	GO:0005634//nucleus
Unigene1273_All	up	7.55275e-05	0.00399811	PREDICTED: Vitis vinifera uncharacterized LOC100252097 (LOC100252097), mRNA	--	--	autophagy-related protein 5	GO:0009414//response to water deprivation;GO:0009409//response to cold;GO:0061077//chaperone-mediated protein folding;GO:0009651//response to salt stress	GO:0044183//protein binding involved in protein folding	GO:0009534//chloroplast thylakoid
Unigene12743_All	down	0.00114873	0.0337456	PREDICTED: Vitis vinifera kinesin-like protein KIF11-like (LOC100264847), mRNA	--	Kinesin-like protein	kinesin family member 22	GO:0047496//vesicle transport along microtubule	GO:0003777//microtubule motor activity;GO:0008017//microtubule binding;GO:0016887//ATPase activity;GO:0000166//nucleotide binding	GO:0005871//kinesin complex;GO:0009524//phragmoplast
Unigene1277_All	down	0.000509036	0.0180518	Vitis vinifera clone SS0AEB25YL18	Tubby-like protein 4 OS=Oryza sativa subsp. japonica GN=TULP4 PE=2 SV=2	--	--	GO:0009620//response to fungus;GO:0061512;GO:0006355//regulation of transcription, DNA-dependent	GO:0035091//phosphatidylinositol binding;GO:0003700//sequence-specific DNA binding transcription factor activity	GO:0005829//cytosol;GO:0005929//cilium;GO:0005634//nucleus
Unigene12807_All	up	0.000339917	0.0131832	PREDICTED: Fragaria vesca subsp. vesca purple acid phosphatase 18-like (LOC101305345), mRNA	Purple acid phosphatase 18 OS=Arabidopsis thaliana GN=PAP18 PE=2 SV=1	Predicted phosphohydrolases	--	GO:0016311//dephosphorylation	GO:0046872//metal ion binding;GO:0004722//protein serine/threonine phosphatase activity;GO:0003993//acid phosphatase activity	GO:0005576//extracellular region
Unigene12819_All	up	0.000155985	0.00725326	Vitis vinifera clone SS0ABG31YL06	Glucan endo-1,3-beta-glucosidase 7 OS=Arabidopsis thaliana GN=At4g34480 PE=1 SV=2	--	arabidopsis histidine kinase 2/3/4 (cytokinin receptor) [EC:2.7.13.3]	GO:0005975//carbohydrate metabolic process	GO:0030247//polysaccharide binding;GO:0042973//glucan endo-1,3-beta-D-glucosidase activity	GO:0046658//anchored to plasma membrane
Unigene1281_All	up	6.74249e-05	0.003644	--	Glucan endo-1,3-beta-D-glucosidase OS=Olea europaea GN=OLE9 PE=1 SV=1	--	--	GO:0008152//metabolic process	GO:0004553//hydrolase activity, hydrolyzing O-glycosyl compounds	-
Unigene12820_All	up	0.000378105	0.014317	Bathycoccus prasinos genomic : Chromosome_17	--	--	--	-	-	-
Unigene12827_All	up	0.000347684	0.0134323	PREDICTED: Vitis vinifera cleavage and polyadenylation specificity factor subunit 5-like (LOC100250770), mRNA	--	--	cleavage and polyadenylation specificity factor subunit 5	GO:0006378//mRNA polyadenylation	GO:0046872//metal ion binding;GO:0003729//mRNA binding;GO:0005515//protein binding;GO:0016787//hydrolase activity	GO:0005849//mRNA cleavage factor complex
Unigene12849_All	up	2.74817e-08	4.95868e-06	TSA: Camelina sativa comp47244_c0_seq1 transcribed RNA sequence	Patellin-6 OS=Arabidopsis thaliana GN=PATL6 PE=2 SV=1	--	--	GO:0006810//transport;GO:0009067//aspartate family amino acid biosynthetic process	GO:0005488//binding;GO:0016620//oxidoreductase activity, acting on the aldehyde or oxo group of donors, NAD or NADP as acceptor;GO:0005215//transporter activity	GO:0005886//plasma membrane
Unigene12867_All	up	0.00153356	0.0417893	Populus trichocarpa amino acid transporter, mRNA	Amino acid permease 8 OS=Arabidopsis thaliana GN=AAP8 PE=1 SV=1	Amino acid permeases	solute carrier family 38 (sodium-coupled neutral amino acid transporter), member 2	-	-	GO:0016021//integral to membrane
Unigene12922_All	up	0.000385509	0.0145491	--	--	--	--	-	-	-
Unigene12930_All	up	0.000209253	0.00905987	Brassica rapa subsp. pekinensis clone KBrB068H20, complete sequence	--	--	--	-	-	-
Unigene12934_All	down	0.000260022	0.0107302	--	--	--	--	-	-	-
Unigene12945_All	up	1.39108e-08	2.69233e-06	PREDICTED: Fragaria vesca subsp. vesca EG45-like domain containing protein-like (LOC101312083), mRNA	EG45-like domain containing protein OS=Citrus jambhiri GN=CjBAp12 PE=1 SV=1	--	--	-	-	-
Unigene12980_All	up	0.000535987	0.0188238	--	Ankyrin repeat-containing protein At3g12360 OS=Arabidopsis thaliana GN=At3g12360 PE=2 SV=1	--	--	-	-	-
Unigene12982_All	up	1.0604e-06	0.000114387	--	--	--	--	-	-	GO:0016021//integral to membrane
Unigene13009_All	down	0.000196546	0.00863215	--	--	--	--	-	-	-
Unigene13013_All	up	0.00039311	0.0147756	--	Zeatin O-glucosyltransferase OS=Phaseolus lunatus GN=ZOG1 PE=2 SV=1	--	cis-zeatin O-glucosyltransferase [EC:2.4.1.215]	GO:0008152//metabolic process	GO:0016757//transferase activity, transferring glycosyl groups	-
Unigene13014_All	up	0.000714245	0.0233791	Populus trichocarpa clone POP040-A04, complete sequence	Alpha-dioxygenase 2 OS=Arabidopsis thaliana GN=DOX2 PE=2 SV=1	--	alpha-dioxygenase [EC:1.-.-.-]	GO:0006979//response to oxidative stress;GO:0051707//response to other organism;GO:0055114//oxidation-reduction process;GO:0010150//leaf senescence;GO:0001676//long-chain fatty acid metabolic process;GO:0031408//oxylipin biosynthetic process	GO:0046872//metal ion binding;GO:0004601//peroxidase activity;GO:0004666//prostaglandin-endoperoxide synthase activity;GO:0016702//oxidoreductase activity, acting on single donors with incorporation of molecular oxygen, incorporation of two atoms of oxygen;GO:0020037//heme binding	GO:0005576//extracellular region
Unigene13019_All	up	0.000407717	0.0151793	--	--	--	--	-	-	-
Unigene13028_All	down	0.00140913	0.0394659	Liriodendron tulipifera gigantea-like protein (GI) and RPS18.A-like protein (RPS18.A) genes, complete cds	Retrovirus-related Pol polyprotein from transposon TNT 1-94 OS=Nicotiana tabacum PE=2 SV=1	--	--	-	GO:1901363;GO:0097159//organic cyclic compound binding	-
Unigene13088_All	up	1.47044e-10	4.66415e-08	Liriodendron tulipifera clone BAC125P15 FLORICAULA/LEAFY-like protein, glycyl-tRNA synthetase-like protein, and VARIANT IN METHYLATION-like protein genes, complete cds; and integral membrane protein gene, partial cds	--	--	--	-	-	-
Unigene13165_All	down	0.000745161	0.0240464	--	--	--	--	-	-	-
Unigene13171_All	up	2.07139e-06	0.000199485	--	Probable calcium-binding protein CML16 OS=Arabidopsis thaliana GN=CML16 PE=2 SV=2	--	calcium-binding protein CML	-	-	-
Unigene13187_All	down	1.19749e-07	1.76603e-05	Vitis vinifera clone SS0ABG37YM04	Probable pectinesterase 53 OS=Arabidopsis thaliana GN=PME53 PE=2 SV=1	Pectin methylesterase	pectinesterase [EC:3.1.1.11]	GO:0042545//cell wall modification;GO:0045490//pectin catabolic process	GO:0030599//pectinesterase activity;GO:0045330	GO:0009505//plant-type cell wall;GO:0009507//chloroplast
Unigene13224_All	up	1.10507e-13	5.69879e-11	TSA: Camelina sativa comp12695_c0_seq1 transcribed RNA sequence	--	--	--	-	-	GO:0005739//mitochondrion;GO:0009507//chloroplast
Unigene1322_All	up	2.03254e-09	4.98365e-07	Medicago truncatula Seed maturation protein PM41 (MTR_2g062800) mRNA, complete cds	--	--	--	-	-	GO:0005737//cytoplasm
Unigene13230_All	down	5.3961e-05	0.00303965	Populus trichocarpa nucleobase ascorbate transporter, mRNA	Nucleobase-ascorbate transporter 1 OS=Arabidopsis thaliana GN=NAT1 PE=2 SV=1	Xanthine/uracil permeases	solute carrier family 23 (nucleobase transporter), member 1/2	GO:0055085//transmembrane transport	GO:0022857//transmembrane transporter activity	GO:0016021//integral to membrane;GO:0009506//plasmodesma;GO:0005737//cytoplasm
Unigene13265_All	up	1.32418e-06	0.00013764	Vitis vinifera, whole genome shotgun sequence, contig VV78X010314.5, clone ENTAV 115	--	--	--	-	-	-
Unigene13274_All	up	3.15931e-13	1.57833e-10	Populus EST from leave	--	--	--	-	-	GO:0005634//nucleus
Unigene13284_All	up	3.16126e-21	5.61531e-18	PREDICTED: Fragaria vesca subsp. vesca tonoplast dicarboxylate transporter-like (LOC101290732), mRNA	Tonoplast dicarboxylate transporter OS=Arabidopsis thaliana GN=TDT PE=2 SV=2	Di- and tricarboxylate transporters	solute carrier family 13 (sodium-dependent dicarboxylate transporter), member 2/3/5	GO:0006397//mRNA processing;GO:0051453//regulation of intracellular pH;GO:0031087//deadenylation-independent decapping of nuclear-transcribed mRNA;GO:0016441//posttranscriptional gene silencing;GO:0019048//virus-host interaction;GO:0000290//deadenylation-dependent decapping of nuclear-transcribed mRNA;GO:0006814//sodium ion transport;GO:0010072//primary shoot apical meristem specification;GO:0071…	GO:0015140//malate transmembrane transporter activity;GO:0050072//m7G(5')pppN diphosphatase activity;GO:0030145//manganese ion binding;GO:0000287//magnesium ion binding;GO:0017153//sodium:dicarboxylate symporter activity;GO:0042803//protein homodimerization activity;GO:0005524//ATP binding;GO:0003729//mRNA binding	GO:0005774//vacuolar membrane;GO:0000932//cytoplasmic mRNA processing body;GO:0016021//integral to membrane;GO:0005634//nucleus
Unigene13288_All	up	0.0004589	0.016647	Phyllostachys edulis cDNA clone: bphyem115d23, full insert sequence	Protein LURP-one-related 8 OS=Arabidopsis thaliana GN=At2g38640 PE=2 SV=1	--	translation initiation factor eIF-2B subunit alpha	GO:0006952//defense response	-	GO:0005634//nucleus
Unigene13291_All	down	0.000327056	0.0128024	--	--	--	--	-	-	-
Unigene13292_All	down	3.13292e-05	0.00194579	PREDICTED: Vitis vinifera probable phosphatidylinositol 4-kinase type 2-beta At1g26270-like (LOC100244877), mRNA	Probable phosphatidylinositol 4-kinase type 2-beta At1g26270 OS=Arabidopsis thaliana GN=At1g26270 PE=1 SV=1	--	--	-	-	-
Unigene13315_All	down	0.00156508	0.0424649	--	--	--	--	-	-	-
Unigene13323_All	up	6.31743e-07	7.43333e-05	--	Probable carboxylesterase 6 OS=Arabidopsis thaliana GN=CXE6 PE=2 SV=1	Esterase/lipase	gibberellin receptor GID1 [EC:3.-.-.-]	-	-	-
Unigene13329_All	up	0.00144039	0.0400607	Vitis vinifera precursor microRNA MIR166e_3I-6 gene, partial sequence	--	--	--	-	-	-
Unigene13337_All	down	3.53488e-05	0.00215361	Vitis vinifera, whole genome shotgun sequence, contig VV78X277701.4, clone ENTAV 115	--	--	--	-	-	-
Unigene13373_All	down	0.00110892	0.0328295	--	--	--	--	-	-	-
Unigene13375_All	down	4.52569e-05	0.00263009	PREDICTED: Vitis vinifera probable peptide/nitrate transporter At1g59740-like (LOC100243054), mRNA	Probable peptide/nitrate transporter At1g33440 OS=Arabidopsis thaliana GN=At1g33440 PE=2 SV=1	Dipeptide/tripeptide permease	solute carrier family 15 (peptide/histidine transporter), member 3/4	GO:0006857//oligopeptide transport	GO:0005215//transporter activity	GO:0016021//integral to membrane;GO:0005886//plasma membrane
Unigene13403_All	up	8.22544e-07	9.26034e-05	PREDICTED: Fragaria vesca subsp. vesca hexose carrier protein HEX6-like (LOC101302687), mRNA	Hexose carrier protein HEX6 OS=Ricinus communis GN=HEX6 PE=2 SV=1	Permeases of the major facilitator superfamily	MFS transporter, SP family, solute carrier family 2 (myo-inositol transporter), member 13	GO:0046323//glucose import;GO:0015992//proton transport;GO:0055114//oxidation-reduction process	GO:0005355//glucose transmembrane transporter activity;GO:0005351//sugar:hydrogen symporter activity;GO:0032440//2-alkenal reductase [NAD(P)] activity	GO:0005887//integral to plasma membrane
Unigene13426_All	down	2.27429e-08	4.17911e-06	--	--	--	--	-	-	-
Unigene13431_All	up	6.1616e-07	7.30735e-05	--	--	--	--	-	-	-
Unigene13436_All	up	0.00158668	0.0429054	Vitis vinifera, whole genome shotgun sequence, contig VV78X092315.3, clone ENTAV 115	--	--	--	-	-	-
Unigene1346_All	down	0.00177858	0.0466427	--	--	--	--	-	-	-
Unigene13505_All	down	0.000353242	0.0135683	Liriodendron tulipifera clone BAC125P15 FLORICAULA/LEAFY-like protein, glycyl-tRNA synthetase-like protein, and VARIANT IN METHYLATION-like protein genes, complete cds; and integral membrane protein gene, partial cds	--	--	--	-	-	-
Unigene13513_All	up	1.37136e-05	0.00097961	Oryza sativa Japonica Group Os05g0460000 (Os05g0460000) mRNA, complete cds	Heat shock cognate 70 kDa protein OS=Petunia hybrida GN=HSP70 PE=2 SV=1	Molecular chaperone	heat shock 70kDa protein 1/8	GO:0055114//oxidation-reduction process	GO:0032440//2-alkenal reductase [NAD(P)] activity;GO:0005524//ATP binding	-
Unigene13678_All	down	0.00105698	0.0316433	--	--	--	--	-	-	-
Unigene1370_All	up	0.000251643	0.01046	PREDICTED: Cucumis sativus uncharacterized LOC101219575 (LOC101219575), mRNA	--	--	--	-	-	-
Unigene13749_All	down	0.000213426	0.00919667	--	--	--	--	-	-	-
Unigene13760_All	up	1.62102e-05	0.00112476	PREDICTED: Vitis vinifera uncharacterized LOC100261217 (LOC100261217), mRNA	MACPF domain-containing protein At1g14780 OS=Arabidopsis thaliana GN=At1g14780 PE=2 SV=1	--	--	-	-	GO:0005634//nucleus
Unigene13866_All	down	5.17035e-05	0.00293099	Dipteronia dyeriana clone DAG307 microsatellite sequence	--	--	--	-	-	-
Unigene13868_All	down	0.000399407	0.0149605	--	--	--	--	-	-	-
Unigene13870_All	down	1.97205e-05	0.00132353	--	--	--	--	-	-	-
Unigene13887_All	down	1.01031e-09	2.63053e-07	Liriodendron tulipifera clone BAC125P15 FLORICAULA/LEAFY-like protein, glycyl-tRNA synthetase-like protein, and VARIANT IN METHYLATION-like protein genes, complete cds; and integral membrane protein gene, partial cds	--	--	--	-	-	-
Unigene13890_All	down	1.01207e-05	0.00075889	--	--	--	--	-	-	-
Unigene13903_All	down	0.000217548	0.00931994	--	WUSCHEL-related homeobox 3 OS=Arabidopsis thaliana GN=WOX3 PE=2 SV=1	--	--	-	-	-
Unigene13904_All	down	0.00102949	0.0309711	--	--	--	--	-	-	-
Unigene13907_All	down	1.20721e-09	3.07312e-07	PREDICTED: Glycine max pleiotropic drug resistance protein 1-like (LOC100804030), mRNA	Pleiotropic drug resistance protein TUR2 OS=Spirodela polyrrhiza GN=TUR2 PE=1 SV=1	ABC-type multidrug transport system, ATPase component	ATP-binding cassette, subfamily G (WHITE), member 2	GO:0006952//defense response;GO:0015886//heme transport;GO:0015748;GO:0015716//organic phosphonate transport;GO:1902047	GO:0015439//heme-transporting ATPase activity;GO:0015416//organic phosphonate transmembrane-transporting ATPase activity;GO:0005524//ATP binding;GO:0015417//polyamine-transporting ATPase activity	GO:0016021//integral to membrane;GO:0005886//plasma membrane
Unigene13923_All	down	3.87311e-13	1.92292e-10	--	--	--	--	-	-	-
Unigene13928_All	down	0.000108895	0.00540642	--	--	--	--	-	-	-
Unigene13965_All	down	0.000201603	0.00880104	PREDICTED: Glycine max uncharacterized protein LOC100812401 (LOC100812401), mRNA	--	--	--	-	-	-
Unigene14044_All	up	2.64832e-05	0.0016908	Zea mays clone 220495 mRNA sequence	--	--	--	-	-	-
Unigene14049_All	up	6.06923e-08	9.66398e-06	Arabidopsis lyrata subsp. lyrata phosphoglycerate/bisphosphoglycerate mutase family protein, mRNA	6-phosphofructo-2-kinase/fructose-2,6-bisphosphatase OS=Arabidopsis thaliana GN=FKFBP PE=1 SV=1	Fructose-2,6-bisphosphatase	probable phosphoglycerate mutase [EC:5.4.2.1]	GO:0070179//D-serine biosynthetic process;GO:0006564//L-serine biosynthetic process	GO:0004647//phosphoserine phosphatase activity	GO:0005737//cytoplasm
Unigene14076_All	down	1.1284e-05	0.00083438	--	--	--	--	-	-	-
[truncated: 1,845 more rows]
